# Supplementary material for: Identification and analysis of individuals who deviate from their genetically-predicted phenotype
Source: PLoS Genet. 2023 Sep 21;19(9):e1010934. doi: 10.1371/journal.pgen.1010934 (PMC10564121; doi:10.1371/journal.pgen.1010934)
Supplement: S1 Data — Table A. Continuous Q-risk outcome regression results for LDL-C polygenic deviators, for all methods. Table B. Binary outcome regression results for LDL-C polygenic deviators, for all methods. Analyses where the logistic regression model did not converge are labelled with “NA”. Table C. SNP weights used to calculate the polygenic score for height (GIANT meta-analysis excluding UKB and 23&Me). (XLSX) [file pgen.1010934.s002.xlsx]

## Sheet: Table A
MISALIGNMENT	BETA	BETA_LOWER	BETA_UPPER	SE	P	MASK	Sex	Method
LDL-C Low (0.001)	0.00351635	-0.253706	0.260739	0.131236	0.978624	TDI	Male	MAHALANOBIS
LDL-C Low (0.001)	0.0862284	-0.197017	0.369474	0.144513	0.550722	TDI	Female	MAHALANOBIS
LDL-C High (0.001)	-0.0289422	-0.332615	0.274731	0.154935	0.851817	TDI	Male	MAHALANOBIS
LDL-C High (0.001)	0.13081	-0.142762	0.404381	0.139577	0.348668	TDI	Female	MAHALANOBIS
LDL-C Low (0.05/n)	-0.710141	-1.79036	0.370079	0.551133	0.197575	TDI	Male	MAHALANOBIS
LDL-C Low (0.05/n)	-0.0558859	-1.86877	1.757	0.92494	0.95182	TDI	Female	MAHALANOBIS
LDL-C High (0.05/n)	0.0145382	0.0123346	0.0167417	0.00112426	3.53524e-38	TDI	Male	MAHALANOBIS
LDL-C High (0.05/n)	0.887433	-0.394458	2.16932	0.654026	0.174826	TDI	Female	MAHALANOBIS
LDL-C Low (0.001)	-0.884587	-1.13099	-0.638187	0.125714	2.00112e-12	Triglycerides	Male	MAHALANOBIS
LDL-C Low (0.001)	-0.982976	-1.23389	-0.732059	0.128019	1.64025e-14	Triglycerides	Female	MAHALANOBIS
LDL-C High (0.001)	0.694317	0.403581	0.985053	0.148335	2.86714e-06	Triglycerides	Male	MAHALANOBIS
LDL-C High (0.001)	0.876724	0.634588	1.11886	0.123539	1.29396e-12	Triglycerides	Female	MAHALANOBIS
LDL-C Low (0.05/n)	-0.0913142	-1.12569	0.943066	0.527745	0.862631	Triglycerides	Male	MAHALANOBIS
LDL-C Low (0.05/n)	0.801573	-0.803583	2.40673	0.818957	0.327697	Triglycerides	Female	MAHALANOBIS
LDL-C High (0.05/n)	0.0703632	0.0682552	0.0724711	0.00107547	0	Triglycerides	Male	MAHALANOBIS
LDL-C High (0.05/n)	0.543474	-0.591562	1.67851	0.5791	0.348002	Triglycerides	Female	MAHALANOBIS
LDL-C Low (0.001)	-0.631928	-0.8554	-0.408456	0.114016	3.00044e-08	HDL	Male	MAHALANOBIS
LDL-C Low (0.001)	-0.0460383	-0.297938	0.205862	0.12852	0.720182	HDL	Female	MAHALANOBIS
LDL-C High (0.001)	0.246606	-0.0170148	0.510226	0.1345	0.0667358	HDL	Male	MAHALANOBIS
LDL-C High (0.001)	0.0669379	-0.176207	0.310083	0.124053	0.589482	HDL	Female	MAHALANOBIS
LDL-C Low (0.05/n)	-1.34782	-2.28592	-0.409727	0.478621	0.00486395	HDL	Male	MAHALANOBIS
LDL-C Low (0.05/n)	-1.60508	-3.21694	0.00677649	0.822378	0.0509722	HDL	Female	MAHALANOBIS
LDL-C High (0.05/n)	-0.0749516	-0.0768632	-0.07304	0.000975319	0	HDL	Male	MAHALANOBIS
LDL-C High (0.05/n)	0.534922	-0.604838	1.67468	0.58151	0.357638	HDL	Female	MAHALANOBIS
LDL-C Low (0.001)	-0.0560231	-0.273687	0.161641	0.111053	0.613933	SBP	Male	MAHALANOBIS
LDL-C Low (0.001)	-0.0560594	-0.33193	0.219811	0.14075	0.690418	SBP	Female	MAHALANOBIS
LDL-C High (0.001)	0.0858748	-0.171073	0.342822	0.131096	0.512436	SBP	Male	MAHALANOBIS
LDL-C High (0.001)	0.211126	-0.0582747	0.480527	0.137449	0.124538	SBP	Female	MAHALANOBIS
LDL-C Low (0.05/n)	0.134892	-0.779228	1.04901	0.466388	0.772409	SBP	Male	MAHALANOBIS
LDL-C Low (0.05/n)	0.999715	-0.765807	2.76524	0.900777	0.267075	SBP	Female	MAHALANOBIS
LDL-C High (0.05/n)	0.0505447	0.0486781	0.0524113	0.00095235	0	SBP	Male	MAHALANOBIS
LDL-C High (0.05/n)	0.0797515	-1.16865	1.32815	0.63694	0.900358	SBP	Female	MAHALANOBIS
LDL-C Low (0.001)	-0.270788	-0.50695	-0.034626	0.120491	0.0246212	DBP	Male	MAHALANOBIS
LDL-C Low (0.001)	-0.0930116	-0.372069	0.186046	0.142376	0.513579	DBP	Female	MAHALANOBIS
LDL-C High (0.001)	0.0998721	-0.178932	0.378676	0.142247	0.482619	DBP	Male	MAHALANOBIS
LDL-C High (0.001)	0.21089	-0.0585521	0.480332	0.13747	0.125018	DBP	Female	MAHALANOBIS
LDL-C Low (0.05/n)	-0.221091	-1.21288	0.770701	0.506016	0.662168	DBP	Male	MAHALANOBIS
LDL-C Low (0.05/n)	1.51949	-0.26646	3.30544	0.911199	0.0954069	DBP	Female	MAHALANOBIS
LDL-C High (0.05/n)	0.0707889	0.0687621	0.0728157	0.00103407	0	DBP	Male	MAHALANOBIS
LDL-C High (0.05/n)	-0.282179	-1.54503	0.980677	0.644314	0.661423	DBP	Female	MAHALANOBIS
LDL-C Low (0.001)	0.0296512	-0.200048	0.25935	0.117193	0.800261	BMI	Male	MAHALANOBIS
LDL-C Low (0.001)	-0.238096	-0.563549	0.0873564	0.166047	0.151605	BMI	Female	MAHALANOBIS
LDL-C High (0.001)	0.112079	-0.158974	0.383132	0.138292	0.417687	BMI	Male	MAHALANOBIS
LDL-C High (0.001)	0.635629	0.321423	0.949835	0.160309	7.34902e-05	BMI	Female	MAHALANOBIS
LDL-C Low (0.05/n)	0.0954917	-0.868964	1.05995	0.492069	0.846129	BMI	Male	MAHALANOBIS
LDL-C Low (0.05/n)	-0.703667	-2.78672	1.37939	1.06278	0.507911	BMI	Female	MAHALANOBIS
LDL-C High (0.05/n)	0.000795757	-0.0002099	0.00180141	0.00051309	0.120931	BMI	Male	MAHALANOBIS
LDL-C High (0.05/n)	-0.00717729	-1.48011	1.46576	0.751497	0.99238	BMI	Female	MAHALANOBIS
LDL-C Low (0.001)	0.0814353	-0.104309	0.26718	0.0947677	0.390172	Height	Male	MAHALANOBIS
LDL-C Low (0.001)	-0.140894	-0.354265	0.0724778	0.108863	0.195592	Height	Female	MAHALANOBIS
LDL-C High (0.001)	-0.128241	-0.347473	0.0909918	0.111853	0.251591	Height	Male	MAHALANOBIS
LDL-C High (0.001)	-0.0324137	-0.238403	0.173576	0.105097	0.757765	Height	Female	MAHALANOBIS
LDL-C Low (0.05/n)	-0.0836741	-0.863829	0.696481	0.398038	0.8335	Height	Male	MAHALANOBIS
LDL-C Low (0.05/n)	-1.29344	-2.65899	0.0721141	0.69671	0.0633891	Height	Female	MAHALANOBIS
LDL-C High (0.05/n)	-0.00877085	-0.0103606	-0.00718108	0.000811109	3.22643e-27	Height	Male	MAHALANOBIS
LDL-C High (0.05/n)	0.831164	-0.134419	1.79675	0.492644	0.091581	Height	Female	MAHALANOBIS
LDL-C Low (0.001)	-0.0102727	-0.113005	0.0924601	0.0524147	0.84462	Weight	Male	MAHALANOBIS
LDL-C Low (0.001)	-0.0813979	-0.206263	0.0434674	0.0637068	0.201363	Weight	Female	MAHALANOBIS
LDL-C High (0.001)	-0.0569086	-0.178152	0.064335	0.061859	0.357592	Weight	Male	MAHALANOBIS
LDL-C High (0.001)	-0.0492554	-0.169799	0.0712885	0.061502	0.423207	Weight	Female	MAHALANOBIS
LDL-C Low (0.05/n)	-0.080822	-0.512275	0.350631	0.220129	0.713504	Weight	Male	MAHALANOBIS
LDL-C Low (0.05/n)	-0.668166	-1.46733	0.130994	0.407734	0.101276	Weight	Female	MAHALANOBIS
LDL-C High (0.05/n)	0.163926	0.163047	0.164805	0.000448577	0	Weight	Male	MAHALANOBIS
LDL-C High (0.05/n)	0.551866	-0.0132208	1.11695	0.288309	0.0556074	Weight	Female	MAHALANOBIS
LDL-C Low (0.001)	0.0854871	-0.171647	0.342621	0.131191	0.514649	Cigs	Male	MAHALANOBIS
LDL-C Low (0.001)	-0.166984	-0.399981	0.0660126	0.118876	0.16012	Cigs	Female	MAHALANOBIS
LDL-C High (0.001)	-0.0974035	-0.397842	0.203035	0.153285	0.525146	Cigs	Male	MAHALANOBIS
LDL-C High (0.001)	0.30325	0.0838317	0.522668	0.111948	0.00675452	Cigs	Female	MAHALANOBIS
LDL-C Low (0.05/n)	-0.48622	-2.13137	1.15893	0.839365	0.56241	Cigs	Male	MAHALANOBIS
LDL-C Low (0.05/n)	2.22823	0.931434	3.52503	0.661633	0.000758431	Cigs	Female	MAHALANOBIS
LDL-C High (0.05/n)	0.0286037	0.0264476	0.0307598	0.00110005	1.28457e-147	Cigs	Male	MAHALANOBIS
LDL-C High (0.05/n)	-0.32233	-1.61929	0.974628	0.661713	0.62618	Cigs	Female	MAHALANOBIS
LDL-C Low (0.001)	0.116469	-0.112193	0.34513	0.116664	0.318127	Alcohol	Male	MAHALANOBIS
LDL-C Low (0.001)	0.0448192	-0.226691	0.316329	0.138526	0.746284	Alcohol	Female	MAHALANOBIS
LDL-C High (0.001)	-0.0498427	-0.319724	0.220038	0.137694	0.717368	Alcohol	Male	MAHALANOBIS
LDL-C High (0.001)	0.231221	-0.0308897	0.493332	0.13373	0.0838126	Alcohol	Female	MAHALANOBIS
LDL-C Low (0.05/n)	-0.223743	-1.18408	0.736594	0.489968	0.647926	Alcohol	Male	MAHALANOBIS
LDL-C Low (0.05/n)	-1.33483	-3.07237	0.402716	0.886502	0.132144	Alcohol	Female	MAHALANOBIS
LDL-C High (0.05/n)	0.0165984	0.0146401	0.0185566	0.000999115	8.77578e-62	Alcohol	Male	MAHALANOBIS
LDL-C High (0.05/n)	-1.00399	-2.23262	0.224631	0.626849	0.109239	Alcohol	Female	MAHALANOBIS
LDL-C Low (2SD)	0.198539	0.148896	0.248182	0.0253281	4.65515e-15	TDI	Male	GRS Residuals
LDL-C Low (2SD)	0.0881648	0.0419478	0.134382	0.0235801	0.000184988	TDI	Female	GRS Residuals
LDL-C High (2SD)	0.096157	0.0453083	0.147006	0.0259432	0.000210448	TDI	Male	GRS Residuals
LDL-C High (2SD)	0.0408893	-0.00390097	0.0856795	0.0228522	0.0735731	TDI	Female	GRS Residuals
LDL-C Low (3SD)	0.186017	0.0279926	0.344041	0.0806247	0.0210486	TDI	Male	GRS Residuals
LDL-C Low (3SD)	0.104949	-0.0395814	0.249479	0.0737398	0.154676	TDI	Female	GRS Residuals
LDL-C High (3SD)	0.0940262	-0.0736349	0.261687	0.0855414	0.271692	TDI	Male	GRS Residuals
LDL-C High (3SD)	0.099948	-0.0402469	0.240143	0.071528	0.162322	TDI	Female	GRS Residuals
LDL-C Low (2SD)	-0.735809	-0.783556	-0.688063	0.0243605	2.15851e-198	Triglycerides	Male	GRS Residuals
LDL-C Low (2SD)	-0.59401	-0.635053	-0.552967	0.0209403	1.13641e-175	Triglycerides	Female	GRS Residuals
LDL-C High (2SD)	0.543475	0.494965	0.591986	0.0247501	2.68015e-106	Triglycerides	Male	GRS Residuals
LDL-C High (2SD)	0.723264	0.683664	0.762865	0.0202044	2.84689e-277	Triglycerides	Female	GRS Residuals
LDL-C Low (3SD)	-1.08019	-1.23176	-0.928626	0.0773309	3.03815e-44	Triglycerides	Male	GRS Residuals
LDL-C Low (3SD)	-0.845335	-0.973476	-0.717194	0.0653781	3.50692e-38	Triglycerides	Female	GRS Residuals
LDL-C High (3SD)	0.600896	0.44045	0.761342	0.0818603	2.16566e-13	Triglycerides	Male	GRS Residuals
LDL-C High (3SD)	0.764954	0.640828	0.889079	0.0633292	1.51665e-33	Triglycerides	Female	GRS Residuals
LDL-C Low (2SD)	-0.404188	-0.447758	-0.360617	0.0222299	1.32764e-73	HDL	Male	GRS Residuals
LDL-C Low (2SD)	-0.254587	-0.29599	-0.213185	0.0211237	2.09181e-33	HDL	Female	GRS Residuals
LDL-C High (2SD)	0.220411	0.176393	0.264429	0.0224584	1.03203e-22	HDL	Male	GRS Residuals
LDL-C High (2SD)	-0.0355883	-0.0752851	0.00410849	0.0202535	0.0788988	HDL	Female	GRS Residuals
LDL-C Low (3SD)	-0.691574	-0.828975	-0.554173	0.0701025	6.23481e-23	HDL	Male	GRS Residuals
LDL-C Low (3SD)	-0.25662	-0.385231	-0.128009	0.0656179	9.21008e-05	HDL	Female	GRS Residuals
LDL-C High (3SD)	0.361492	0.21597	0.507015	0.0742462	1.1266e-06	HDL	Male	GRS Residuals
LDL-C High (3SD)	-0.0356602	-0.160237	0.0889163	0.0635594	0.574764	HDL	Female	GRS Residuals
LDL-C Low (2SD)	-0.0100379	-0.0520477	0.0319718	0.0214335	0.639552	SBP	Male	GRS Residuals
LDL-C Low (2SD)	-0.0672582	-0.11241	-0.0221063	0.0230367	0.0035062	SBP	Female	GRS Residuals
LDL-C High (2SD)	0.183811	0.140731	0.226891	0.0219796	6.30249e-17	SBP	Male	GRS Residuals
LDL-C High (2SD)	0.173071	0.129438	0.216704	0.022262	7.72603e-15	SBP	Female	GRS Residuals
LDL-C Low (3SD)	-0.0998604	-0.233546	0.0338256	0.0682072	0.143181	SBP	Male	GRS Residuals
LDL-C Low (3SD)	0.146811	0.00601233	0.28761	0.0718362	0.0409889	SBP	Female	GRS Residuals
LDL-C High (3SD)	0.216818	0.0748832	0.358752	0.0724156	0.00275435	SBP	Male	GRS Residuals
LDL-C High (3SD)	0.262762	0.125831	0.399694	0.069863	0.000169355	SBP	Female	GRS Residuals
LDL-C Low (2SD)	-0.101511	-0.147162	-0.0558603	0.0232912	1.3135e-05	DBP	Male	GRS Residuals
LDL-C Low (2SD)	-0.113449	-0.159152	-0.0677455	0.023318	1.14623e-06	DBP	Female	GRS Residuals
LDL-C High (2SD)	0.248841	0.202068	0.295613	0.0238634	1.98459e-25	DBP	Male	GRS Residuals
LDL-C High (2SD)	0.199832	0.155676	0.243987	0.0225284	7.52679e-19	DBP	Female	GRS Residuals
LDL-C Low (3SD)	-0.188139	-0.333198	-0.0430799	0.0740096	0.0110228	DBP	Male	GRS Residuals
LDL-C Low (3SD)	0.0933146	-0.0491097	0.235739	0.0726655	0.19909	DBP	Female	GRS Residuals
LDL-C High (3SD)	0.235865	0.0818593	0.38987	0.0785742	0.00268535	DBP	Male	GRS Residuals
LDL-C High (3SD)	0.307084	0.168955	0.445212	0.0704737	1.31866e-05	DBP	Female	GRS Residuals
LDL-C Low (2SD)	-0.121271	-0.16589	-0.076653	0.0227645	1.00216e-07	BMI	Male	GRS Residuals
LDL-C Low (2SD)	-0.276854	-0.330098	-0.223609	0.0271657	2.28576e-24	BMI	Female	GRS Residuals
LDL-C High (2SD)	0.217963	0.172768	0.263157	0.0230584	3.46054e-21	BMI	Male	GRS Residuals
LDL-C High (2SD)	0.41055	0.359422	0.461678	0.0260858	1.10841e-55	BMI	Female	GRS Residuals
LDL-C Low (3SD)	0.063604	-0.0774815	0.20469	0.0719824	0.376915	BMI	Male	GRS Residuals
LDL-C Low (3SD)	-0.0353639	-0.201462	0.130734	0.0847439	0.676458	BMI	Female	GRS Residuals
LDL-C High (3SD)	0.288429	0.138853	0.438005	0.0763143	0.000157368	BMI	Male	GRS Residuals
LDL-C High (3SD)	0.429276	0.26829	0.590261	0.0821354	1.7349e-07	BMI	Female	GRS Residuals
LDL-C Low (2SD)	-0.0447534	-0.0805167	-0.0089901	0.0182466	0.0141827	Height	Male	GRS Residuals
LDL-C Low (2SD)	-0.0328051	-0.0676488	0.00203864	0.0177774	0.0649961	Height	Female	GRS Residuals
LDL-C High (2SD)	-0.0976415	-0.134288	-0.0609946	0.0186974	1.77614e-07	Height	Male	GRS Residuals
LDL-C High (2SD)	-0.0716613	-0.10533	-0.0379925	0.017178	3.02827e-05	Height	Female	GRS Residuals
LDL-C Low (3SD)	-0.0492045	-0.163232	0.0648234	0.0581775	0.397688	Height	Male	GRS Residuals
LDL-C Low (3SD)	-0.158425	-0.267326	-0.0495248	0.0555615	0.00435515	Height	Female	GRS Residuals
LDL-C High (3SD)	-0.0955596	-0.216602	0.0254832	0.0617565	0.121784	Height	Male	GRS Residuals
LDL-C High (3SD)	-0.140768	-0.246354	-0.0351817	0.0538704	0.00897567	Height	Female	GRS Residuals
LDL-C Low (2SD)	-0.0637359	-0.083545	-0.0439268	0.0101067	2.88473e-10	Weight	Male	GRS Residuals
LDL-C Low (2SD)	-0.0659889	-0.0863949	-0.045583	0.0104112	2.34279e-10	Weight	Female	GRS Residuals
LDL-C High (2SD)	-0.0414439	-0.0617325	-0.0211553	0.0103513	6.24531e-05	Weight	Male	GRS Residuals
LDL-C High (2SD)	-0.0168488	-0.0365284	0.00283078	0.0100406	0.09334	Weight	Female	GRS Residuals
LDL-C Low (3SD)	-0.0628617	-0.125923	0.000199332	0.032174	0.0507308	Weight	Male	GRS Residuals
LDL-C Low (3SD)	-0.108793	-0.172516	-0.0450705	0.0325116	0.000819602	Weight	Female	GRS Residuals
LDL-C High (3SD)	-0.0367632	-0.103707	0.0301806	0.034155	0.28177	Weight	Male	GRS Residuals
LDL-C High (3SD)	-0.0658914	-0.127671	-0.00411177	0.0315202	0.0365825	Weight	Female	GRS Residuals
LDL-C Low (2SD)	0.0475652	-0.00125628	0.0963867	0.0249089	0.0561973	Cigs	Male	GRS Residuals
LDL-C Low (2SD)	0.0404265	0.00402997	0.076823	0.0185697	0.0294845	Cigs	Female	GRS Residuals
LDL-C High (2SD)	0.119462	0.0690115	0.169912	0.02574	3.47799e-06	Cigs	Male	GRS Residuals
LDL-C High (2SD)	0.0920864	0.0571892	0.126984	0.0178047	2.32579e-07	Cigs	Female	GRS Residuals
LDL-C Low (3SD)	-0.0865455	-0.249728	0.0766369	0.0832563	0.298576	Cigs	Male	GRS Residuals
LDL-C Low (3SD)	0.0291717	-0.0839339	0.142277	0.0577069	0.6132	Cigs	Female	GRS Residuals
LDL-C High (3SD)	0.258347	0.0864977	0.430196	0.0876781	0.0032157	Cigs	Male	GRS Residuals
LDL-C High (3SD)	0.153634	0.0409128	0.266355	0.0575107	0.00755654	Cigs	Female	GRS Residuals
LDL-C Low (2SD)	0.262179	0.217964	0.306395	0.0225589	3.53914e-31	Alcohol	Male	GRS Residuals
LDL-C Low (2SD)	0.0506029	0.00626022	0.0949455	0.0226238	0.0253096	Alcohol	Female	GRS Residuals
LDL-C High (2SD)	-0.0762709	-0.121496	-0.0310457	0.0230741	0.000948894	Alcohol	Male	GRS Residuals
LDL-C High (2SD)	0.0988381	0.0559314	0.141745	0.0218912	6.34641e-06	Alcohol	Female	GRS Residuals
LDL-C Low (3SD)	0.329416	0.188973	0.469859	0.0716546	4.29279e-06	Alcohol	Male	GRS Residuals
LDL-C Low (3SD)	0.169156	0.0302025	0.308109	0.0708945	0.0170355	Alcohol	Female	GRS Residuals
LDL-C High (3SD)	-0.0525162	-0.20148	0.0964479	0.0760021	0.489579	Alcohol	Male	GRS Residuals
LDL-C High (3SD)	0.174258	0.0395158	0.309	0.068746	0.0112539	Alcohol	Female	GRS Residuals
LDL-C Low (1.5IQR)	0.197639	0.148965	0.246313	0.0248337	1.78263e-15	TDI	Male	IQR
LDL-C Low (1.5IQR)	0.0933136	0.0479538	0.138673	0.0231428	5.53629e-05	TDI	Female	IQR
LDL-C High (1.5IQR)	0.100376	0.0507039	0.150048	0.0253428	7.48403e-05	TDI	Male	IQR
LDL-C High (1.5IQR)	0.0341772	-0.00968353	0.0780379	0.0223779	0.126699	TDI	Female	IQR
LDL-C Low (3IQR)	-0.496525	-1.12033	0.127283	0.318269	0.118749	TDI	Male	IQR
LDL-C Low (3IQR)	0.194115	-0.616626	1.00486	0.413643	0.638871	TDI	Female	IQR
LDL-C High (3IQR)	0.343114	-0.493692	1.17992	0.426942	0.421601	TDI	Male	IQR
LDL-C High (3IQR)	-0.608856	-1.18225	-0.0354572	0.29255	0.0374206	TDI	Female	IQR
LDL-C Low (1.5IQR)	-0.728256	-0.775102	-0.68141	0.023901	8.15314e-202	Triglycerides	Male	IQR
LDL-C Low (1.5IQR)	-0.591817	-0.6321	-0.551534	0.0205526	6.49836e-181	Triglycerides	Female	IQR
LDL-C High (1.5IQR)	0.528595	0.481198	0.575992	0.0241821	2.32231e-105	Triglycerides	Male	IQR
LDL-C High (1.5IQR)	0.717838	0.679037	0.756638	0.019796	2.26727e-284	Triglycerides	Female	IQR
LDL-C Low (3IQR)	-0.80051	-1.39784	-0.203181	0.304759	0.00862495	Triglycerides	Male	IQR
LDL-C Low (3IQR)	-1.12424	-1.84212	-0.406364	0.366265	0.00214544	Triglycerides	Female	IQR
LDL-C High (3IQR)	0.636613	-0.164639	1.43787	0.408802	0.119415	Triglycerides	Male	IQR
LDL-C High (3IQR)	0.566065	0.0583977	1.07373	0.259014	0.0288596	Triglycerides	Female	IQR
LDL-C Low (1.5IQR)	-0.40129	-0.444034	-0.358545	0.0218085	2.48522e-75	HDL	Male	IQR
LDL-C Low (1.5IQR)	-0.246068	-0.286687	-0.20545	0.0207238	1.78572e-32	HDL	Female	IQR
LDL-C High (1.5IQR)	0.23824	0.195231	0.281248	0.0219431	1.99755e-27	HDL	Male	IQR
LDL-C High (1.5IQR)	-0.0345173	-0.0733983	0.00436372	0.0198372	0.0818607	HDL	Female	IQR
LDL-C Low (3IQR)	-0.842355	-1.38399	-0.300717	0.276346	0.00230364	HDL	Male	IQR
LDL-C Low (3IQR)	-0.198225	-0.919096	0.522646	0.367791	0.589916	HDL	Female	IQR
LDL-C High (3IQR)	0.466317	-0.260315	1.19295	0.37073	0.208459	HDL	Male	IQR
LDL-C High (3IQR)	0.00257378	-0.507181	0.512328	0.260079	0.992104	HDL	Female	IQR
LDL-C Low (1.5IQR)	-0.00290291	-0.0440984	0.0382925	0.0210181	0.89015	SBP	Male	IQR
LDL-C Low (1.5IQR)	-0.0663857	-0.110695	-0.0220769	0.0226066	0.0033201	SBP	Female	IQR
LDL-C High (1.5IQR)	0.184392	0.142288	0.226496	0.0214817	9.48354e-18	SBP	Male	IQR
LDL-C High (1.5IQR)	0.161576	0.118844	0.204308	0.0218022	1.27239e-13	SBP	Female	IQR
LDL-C Low (3IQR)	0.244769	-0.283058	0.772596	0.269299	0.363403	SBP	Male	IQR
LDL-C Low (3IQR)	0.411385	-0.378244	1.20101	0.402872	0.307197	SBP	Female	IQR
LDL-C High (3IQR)	0.648306	-0.0598457	1.35646	0.361302	0.0727627	SBP	Male	IQR
LDL-C High (3IQR)	0.0547076	-0.503657	0.613072	0.28488	0.847714	SBP	Female	IQR
LDL-C Low (1.5IQR)	-0.0957701	-0.140524	-0.0510163	0.0228336	2.74288e-05	DBP	Male	IQR
LDL-C Low (1.5IQR)	-0.112345	-0.157189	-0.0675009	0.0228797	9.12385e-07	DBP	Female	IQR
LDL-C High (1.5IQR)	0.246582	0.20088	0.292285	0.0233176	4.18558e-26	DBP	Male	IQR
LDL-C High (1.5IQR)	0.195415	0.152156	0.238675	0.0220712	8.71377e-19	DBP	Female	IQR
LDL-C Low (3IQR)	-0.162495	-0.735149	0.41016	0.292171	0.578102	DBP	Male	IQR
LDL-C Low (3IQR)	0.700068	-0.0986719	1.49881	0.40752	0.0858261	DBP	Female	IQR
LDL-C High (3IQR)	0.8738	0.105423	1.64218	0.392029	0.0258247	DBP	Male	IQR
LDL-C High (3IQR)	0.134322	-0.430537	0.699181	0.288193	0.641158	DBP	Female	IQR
LDL-C Low (1.5IQR)	-0.124769	-0.168522	-0.0810169	0.0223228	2.29276e-08	BMI	Male	IQR
LDL-C Low (1.5IQR)	-0.282237	-0.334472	-0.230002	0.0266507	3.5174e-26	BMI	Female	IQR
LDL-C High (1.5IQR)	0.211145	0.166983	0.255307	0.0225317	7.51212e-21	BMI	Male	IQR
LDL-C High (1.5IQR)	0.413625	0.363562	0.463687	0.0255421	7.75984e-59	BMI	Female	IQR
LDL-C Low (3IQR)	0.197815	-0.359017	0.754647	0.284098	0.48625	BMI	Male	IQR
LDL-C Low (3IQR)	0.0629398	-0.868645	0.994524	0.475298	0.894651	BMI	Female	IQR
LDL-C High (3IQR)	0.439285	-0.307823	1.18639	0.381178	0.249146	BMI	Male	IQR
LDL-C High (3IQR)	0.888254	0.229502	1.54701	0.336098	0.00822386	BMI	Female	IQR
LDL-C Low (1.5IQR)	-0.0597163	-0.0947828	-0.0246498	0.0178911	0.000845237	Height	Male	IQR
LDL-C Low (1.5IQR)	-0.031565	-0.0657651	0.00263513	0.0174491	0.0704596	Height	Female	IQR
LDL-C High (1.5IQR)	-0.102838	-0.13866	-0.0670153	0.0182767	1.84802e-08	Height	Male	IQR
LDL-C High (1.5IQR)	-0.0534221	-0.0863918	-0.0204524	0.0168213	0.00149478	Height	Female	IQR
LDL-C Low (3IQR)	0.0653738	-0.385089	0.515836	0.229828	0.776069	Height	Male	IQR
LDL-C Low (3IQR)	0.200816	-0.409902	0.811534	0.311591	0.519263	Height	Female	IQR
LDL-C High (3IQR)	-0.344298	-0.948586	0.259991	0.30831	0.264118	Height	Male	IQR
LDL-C High (3IQR)	-0.12839	-0.560256	0.303477	0.22034	0.560106	Height	Female	IQR
LDL-C Low (1.5IQR)	-0.0704602	-0.0898859	-0.0510346	0.00991104	1.18426e-12	Weight	Male	IQR
LDL-C Low (1.5IQR)	-0.0620956	-0.0821181	-0.0420731	0.0102155	1.22122e-09	Weight	Female	IQR
LDL-C High (1.5IQR)	-0.0437309	-0.0635651	-0.0238967	0.0101195	1.55343e-05	Weight	Male	IQR
LDL-C High (1.5IQR)	-0.00560983	-0.0248792	0.0136595	0.0098313	0.568267	Weight	Female	IQR
LDL-C Low (3IQR)	0.00247914	-0.246652	0.25161	0.127108	0.984439	Weight	Male	IQR
LDL-C Low (3IQR)	0.136502	-0.220904	0.493908	0.18235	0.454118	Weight	Female	IQR
LDL-C High (3IQR)	-0.236957	-0.571152	0.0972376	0.170508	0.164622	Weight	Male	IQR
LDL-C High (3IQR)	-0.0886603	-0.341406	0.164086	0.128952	0.491743	Weight	Female	IQR
LDL-C Low (1.5IQR)	0.0567616	0.00881195	0.104711	0.0244641	0.0203358	Cigs	Male	IQR
LDL-C Low (1.5IQR)	0.0273694	-0.00820854	0.0629472	0.018152	0.131616	Cigs	Female	IQR
LDL-C High (1.5IQR)	0.11278	0.0634624	0.162098	0.0251622	7.41316e-06	Cigs	Male	IQR
LDL-C High (1.5IQR)	0.0828775	0.0486334	0.117122	0.0174715	2.10632e-06	Cigs	Female	IQR
LDL-C Low (3IQR)	-0.0946101	-0.766347	0.577126	0.342723	0.782508	Cigs	Male	IQR
LDL-C Low (3IQR)	0.938581	0.0215529	1.85561	0.467872	0.0448556	Cigs	Female	IQR
LDL-C High (3IQR)	0.479082	-0.343725	1.30189	0.419799	0.253788	Cigs	Male	IQR
LDL-C High (3IQR)	0.0841974	-0.405974	0.574369	0.250088	0.736366	Cigs	Female	IQR
LDL-C Low (1.5IQR)	0.267712	0.224341	0.311084	0.0221282	1.22027e-33	Alcohol	Male	IQR
LDL-C Low (1.5IQR)	0.0430019	-0.000530361	0.0865342	0.0222104	0.0528583	Alcohol	Female	IQR
LDL-C High (1.5IQR)	-0.0772811	-0.121493	-0.033069	0.0225572	0.00061309	Alcohol	Male	IQR
LDL-C High (1.5IQR)	0.0834128	0.0413805	0.125445	0.0214451	0.000100532	Alcohol	Female	IQR
LDL-C Low (3IQR)	0.14616	-0.40833	0.700651	0.282903	0.605407	Alcohol	Male	IQR
LDL-C Low (3IQR)	-0.226138	-1.0032	0.550924	0.39646	0.568414	Alcohol	Female	IQR
LDL-C High (3IQR)	0.619432	-0.124423	1.36329	0.379518	0.102654	Alcohol	Male	IQR
LDL-C High (3IQR)	-0.106644	-0.656157	0.442869	0.280364	0.703667	Alcohol	Female	IQR
LDL-C Low (0.001)	0.181822	-0.00472275	0.368367	0.0951759	0.0560896	TDI	Male	GRS Ranking
LDL-C Low (0.001)	0.132388	-0.0415201	0.306297	0.0887288	0.135689	TDI	Female	GRS Ranking
LDL-C High (0.001)	0.0618837	-0.133456	0.257224	0.0996632	0.534649	TDI	Male	GRS Ranking
LDL-C High (0.001)	0.114653	-0.0554291	0.284735	0.0867766	0.186425	TDI	Female	GRS Ranking
LDL-C Low (1/10000)	-0.384272	-0.852327	0.0837829	0.238804	0.107588	TDI	Male	GRS Ranking
LDL-C Low (1/10000)	0.17998	-0.393618	0.753578	0.292652	0.538559	TDI	Female	GRS Ranking
LDL-C High (1/10000)	-0.313237	-0.937232	0.310757	0.318364	0.325171	TDI	Male	GRS Ranking
LDL-C High (1/10000)	-0.184798	-0.708515	0.338919	0.267203	0.489189	TDI	Female	GRS Ranking
LDL-C Low (0.001)	-1.07691	-1.2595	-0.894316	0.0931592	7.13849e-31	Triglycerides	Male	GRS Ranking
LDL-C Low (0.001)	-0.978254	-1.13687	-0.81964	0.0809254	1.32018e-33	Triglycerides	Female	GRS Ranking
LDL-C High (0.001)	0.694503	0.503568	0.885439	0.097416	1.0214e-12	Triglycerides	Male	GRS Ranking
LDL-C High (0.001)	0.901833	0.746845	1.05682	0.0790752	4.2232e-30	Triglycerides	Female	GRS Ranking
LDL-C Low (1/10000)	-1.33404	-1.79171	-0.87636	0.233508	1.11553e-08	Triglycerides	Male	GRS Ranking
LDL-C Low (1/10000)	-0.98379	-1.50658	-0.461006	0.266727	0.000225866	Triglycerides	Female	GRS Ranking
LDL-C High (1/10000)	0.467511	-0.14251	1.07753	0.311235	0.133073	Triglycerides	Male	GRS Ranking
LDL-C High (1/10000)	0.655154	0.177905	1.1324	0.243494	0.00713346	Triglycerides	Female	GRS Ranking
LDL-C Low (0.001)	-0.718527	-0.882219	-0.554836	0.0835159	7.93158e-18	HDL	Male	GRS Ranking
LDL-C Low (0.001)	-0.183588	-0.338433	-0.0287438	0.0790023	0.0201373	HDL	Female	GRS Ranking
LDL-C High (0.001)	0.379786	0.208539	0.551033	0.087371	1.38367e-05	HDL	Male	GRS Ranking
LDL-C High (0.001)	-0.0402807	-0.191616	0.111054	0.0772117	0.601887	HDL	Female	GRS Ranking
LDL-C Low (1/10000)	-0.795629	-1.20601	-0.385248	0.209378	0.000144869	HDL	Male	GRS Ranking
LDL-C Low (1/10000)	-0.0222691	-0.532856	0.488318	0.260504	0.931876	HDL	Female	GRS Ranking
LDL-C High (1/10000)	0.433419	-0.113663	0.980501	0.279124	0.12048	HDL	Male	GRS Ranking
LDL-C High (1/10000)	0.274826	-0.191278	0.74093	0.237808	0.247824	HDL	Female	GRS Ranking
LDL-C Low (0.001)	-0.1333	-0.291812	0.0252131	0.0808738	0.0993089	SBP	Male	GRS Ranking
LDL-C Low (0.001)	0.135706	-0.0342164	0.305628	0.086695	0.117512	SBP	Female	GRS Ranking
LDL-C High (0.001)	0.16068	-0.00535513	0.326715	0.0847118	0.0578616	SBP	Male	GRS Ranking
LDL-C High (0.001)	0.228853	0.0619702	0.395736	0.0851443	0.00719369	SBP	Female	GRS Ranking
LDL-C Low (1/10000)	0.0405243	-0.357117	0.438165	0.202878	0.841679	SBP	Male	GRS Ranking
LDL-C Low (1/10000)	0.377199	-0.183213	0.93761	0.285924	0.187098	SBP	Female	GRS Ranking
LDL-C High (1/10000)	0.15802	-0.372164	0.688204	0.270502	0.559106	SBP	Male	GRS Ranking
LDL-C High (1/10000)	-0.0533966	-0.587715	0.480922	0.272612	0.844712	SBP	Female	GRS Ranking
LDL-C Low (0.001)	-0.264251	-0.436202	-0.0922996	0.0877302	0.00259578	DBP	Male	GRS Ranking
LDL-C Low (0.001)	0.0501019	-0.121617	0.221821	0.0876117	0.567417	DBP	Female	GRS Ranking
LDL-C High (0.001)	0.163522	-0.0165919	0.343636	0.0918947	0.075172	DBP	Male	GRS Ranking
LDL-C High (0.001)	0.308353	0.140406	0.4763	0.0856873	0.000320183	DBP	Female	GRS Ranking
LDL-C Low (1/10000)	-0.0776325	-0.508972	0.353707	0.220071	0.724269	DBP	Male	GRS Ranking
LDL-C Low (1/10000)	0.613881	0.047547	1.18022	0.288946	0.0336276	DBP	Female	GRS Ranking
LDL-C High (1/10000)	0.222036	-0.353142	0.797214	0.293458	0.449281	DBP	Male	GRS Ranking
LDL-C High (1/10000)	0.0640355	-0.453012	0.581083	0.2638	0.808205	DBP	Female	GRS Ranking
LDL-C Low (0.001)	0.111188	-0.0567168	0.279092	0.0856656	0.194317	BMI	Male	GRS Ranking
LDL-C Low (0.001)	-0.00776666	-0.208238	0.192704	0.102281	0.939471	BMI	Female	GRS Ranking
LDL-C High (0.001)	0.27827	0.102489	0.454051	0.089684	0.00191806	BMI	Male	GRS Ranking
LDL-C High (0.001)	0.524836	0.32887	0.720801	0.0999825	1.53166e-07	BMI	Female	GRS Ranking
LDL-C Low (1/10000)	0.0325337	-0.388749	0.453816	0.21494	0.879691	BMI	Male	GRS Ranking
LDL-C Low (1/10000)	0.0838052	-0.577382	0.744992	0.33734	0.803803	BMI	Female	GRS Ranking
LDL-C High (1/10000)	0.403428	-0.158224	0.96508	0.286557	0.159183	BMI	Male	GRS Ranking
LDL-C High (1/10000)	0.9543	0.350727	1.55787	0.307945	0.00194305	BMI	Female	GRS Ranking
LDL-C Low (0.001)	-0.0706465	-0.205605	0.0643124	0.0688566	0.304899	Height	Male	GRS Ranking
LDL-C Low (0.001)	-0.219258	-0.350224	-0.0882923	0.0668192	0.00103361	Height	Female	GRS Ranking
LDL-C High (0.001)	-0.119024	-0.260384	0.0223363	0.0721225	0.0988872	Height	Male	GRS Ranking
LDL-C High (0.001)	-0.110733	-0.238771	0.017304	0.0653252	0.0900592	Height	Female	GRS Ranking
LDL-C Low (1/10000)	0.0547866	-0.283975	0.393548	0.172837	0.751257	Height	Male	GRS Ranking
LDL-C Low (1/10000)	-0.0879812	-0.519887	0.343925	0.22036	0.689702	Height	Female	GRS Ranking
LDL-C High (1/10000)	-0.32626	-0.777878	0.125358	0.230417	0.156795	Height	Male	GRS Ranking
LDL-C High (1/10000)	-0.2318	-0.626079	0.162478	0.201162	0.2492	Height	Female	GRS Ranking
LDL-C Low (0.001)	-0.0661462	-0.140838	0.00854551	0.038108	0.0826126	Weight	Male	GRS Ranking
LDL-C Low (0.001)	-0.135671	-0.212268	-0.0590746	0.03908	0.000517628	Weight	Female	GRS Ranking
LDL-C High (0.001)	-0.0474011	-0.125634	0.0308322	0.0399149	0.235015	Weight	Male	GRS Ranking
LDL-C High (0.001)	-0.0541222	-0.129012	0.0207673	0.038209	0.15664	Weight	Female	GRS Ranking
LDL-C Low (1/10000)	0.000146215	-0.187332	0.187625	0.0956524	0.99878	Weight	Male	GRS Ranking
LDL-C Low (1/10000)	0.00242327	-0.250215	0.255062	0.128897	0.985001	Weight	Female	GRS Ranking
LDL-C High (1/10000)	-0.198864	-0.448791	0.0510634	0.127514	0.118873	Weight	Male	GRS Ranking
LDL-C High (1/10000)	-0.175442	-0.406071	0.0551879	0.117668	0.13597	Weight	Female	GRS Ranking
LDL-C Low (0.001)	-0.0685008	-0.264695	0.127694	0.100099	0.493771	Cigs	Male	GRS Ranking
LDL-C Low (0.001)	-0.0143479	-0.151229	0.122533	0.0698371	0.837223	Cigs	Female	GRS Ranking
LDL-C High (0.001)	0.23869	0.0382061	0.439175	0.102288	0.0196255	Cigs	Male	GRS Ranking
LDL-C High (0.001)	0.115649	-0.021267	0.252565	0.0698551	0.0978174	Cigs	Female	GRS Ranking
LDL-C Low (1/10000)	-0.261695	-0.812264	0.288875	0.280903	0.351538	Cigs	Male	GRS Ranking
LDL-C Low (1/10000)	0.115977	-0.467503	0.699457	0.297694	0.696845	Cigs	Female	GRS Ranking
LDL-C High (1/10000)	-0.15607	-0.830337	0.518197	0.344014	0.650066	Cigs	Male	GRS Ranking
LDL-C High (1/10000)	-0.0311687	-0.49245	0.430113	0.235348	0.894639	Cigs	Female	GRS Ranking
LDL-C Low (0.001)	0.190802	0.0240386	0.357566	0.0850835	0.0249311	Alcohol	Male	GRS Ranking
LDL-C Low (0.001)	0.170675	0.00305374	0.338297	0.0855213	0.0459699	Alcohol	Female	GRS Ranking
LDL-C High (0.001)	-0.0679808	-0.242602	0.10664	0.0890924	0.445445	Alcohol	Male	GRS Ranking
LDL-C High (0.001)	0.0967272	-0.0671542	0.260609	0.083613	0.24734	Alcohol	Female	GRS Ranking
LDL-C Low (1/10000)	-0.0206866	-0.43918	0.397807	0.213517	0.922818	Alcohol	Male	GRS Ranking
LDL-C Low (1/10000)	-0.0491943	-0.59956	0.501171	0.280799	0.860928	Alcohol	Female	GRS Ranking
LDL-C High (1/10000)	0.367615	-0.190262	0.925491	0.284631	0.196519	Alcohol	Male	GRS Ranking
LDL-C High (1/10000)	-0.0397937	-0.542227	0.462639	0.256343	0.876636	Alcohol	Female	GRS Ranking

## Sheet: Table B
MISALIGNMENT	BETA	OR	OR_LOWER	OR_HIGHER	SE	P	MASK	Sex	Method
LDL-C Low (0.001)	1.70282	5.48941	4.29468	7.01649	0.125226	4.11555e-42	APOB	Male	MAHALANOBIS
LDL-C Low (0.001)	1.66746	5.29869	4.10595	6.83792	0.130114	1.34443e-37	APOB	Female	MAHALANOBIS
LDL-C High (0.001)	NA	NA	NA	NA	NA	NA	APOB	Male	MAHALANOBIS
LDL-C High (0.001)	NA	NA	NA	NA	NA	NA	APOB	Female	MAHALANOBIS
LDL-C Low (0.05/n)	NA	NA	NA	NA	NA	NA	APOB	Male	MAHALANOBIS
LDL-C Low (0.05/n)	NA	NA	NA	NA	NA	NA	APOB	Female	MAHALANOBIS
LDL-C High (0.05/n)	NA	NA	NA	NA	NA	NA	APOB	Male	MAHALANOBIS
LDL-C High (0.05/n)	NA	NA	NA	NA	NA	NA	APOB	Female	MAHALANOBIS
LDL-C Low (0.001)	1.60818	4.99371	3.48033	7.16518	0.184211	2.54446e-18	PCSK9	Male	MAHALANOBIS
LDL-C Low (0.001)	NA	NA	NA	NA	NA	NA	PCSK9	Female	MAHALANOBIS
LDL-C High (0.001)	NA	NA	NA	NA	NA	NA	PCSK9	Male	MAHALANOBIS
LDL-C High (0.001)	NA	NA	NA	NA	NA	NA	PCSK9	Female	MAHALANOBIS
LDL-C Low (0.05/n)	2.51531	12.3705	4.99741	30.6215	0.462444	5.35304e-08	PCSK9	Male	MAHALANOBIS
LDL-C Low (0.05/n)	NA	NA	NA	NA	NA	NA	PCSK9	Female	MAHALANOBIS
LDL-C High (0.05/n)	NA	NA	NA	NA	NA	NA	PCSK9	Male	MAHALANOBIS
LDL-C High (0.05/n)	NA	NA	NA	NA	NA	NA	PCSK9	Female	MAHALANOBIS
LDL-C Low (0.001)	NA	NA	NA	NA	NA	NA	LDLR	Male	MAHALANOBIS
LDL-C Low (0.001)	NA	NA	NA	NA	NA	NA	LDLR	Female	MAHALANOBIS
LDL-C High (0.001)	1.45305	4.27612	2.27986	8.0203	0.320883	5.94681e-06	LDLR	Male	MAHALANOBIS
LDL-C High (0.001)	1.39019	4.01562	2.16594	7.44489	0.314967	1.01588e-05	LDLR	Female	MAHALANOBIS
LDL-C Low (0.05/n)	NA	NA	NA	NA	NA	NA	LDLR	Male	MAHALANOBIS
LDL-C Low (0.05/n)	NA	NA	NA	NA	NA	NA	LDLR	Female	MAHALANOBIS
LDL-C High (0.05/n)	NA	NA	NA	NA	NA	NA	LDLR	Male	MAHALANOBIS
LDL-C High (0.05/n)	NA	NA	NA	NA	NA	NA	LDLR	Female	MAHALANOBIS
LDL-C Low (2SD)	1.13439	3.10926	2.78681	3.46904	0.0558624	1.12012e-91	APOB	Male	GRS Residuals
LDL-C Low (2SD)	1.05444	2.87036	2.61556	3.14997	0.047427	1.65401e-109	APOB	Female	GRS Residuals
LDL-C High (2SD)	-0.106351	0.899109	0.556758	1.45197	0.244528	0.663618	APOB	Male	GRS Residuals
LDL-C High (2SD)	0.250824	1.28508	1.03136	1.60123	0.112219	0.0254095	APOB	Female	GRS Residuals
LDL-C Low (3SD)	1.77877	5.92259	5.06651	6.92331	0.0796536	1.83299e-110	APOB	Male	GRS Residuals
LDL-C Low (3SD)	1.73149	5.64904	4.93816	6.46226	0.068619	1.72561e-140	APOB	Female	GRS Residuals
LDL-C High (3SD)	NA	NA	NA	NA	NA	NA	APOB	Male	GRS Residuals
LDL-C High (3SD)	0.476453	1.61035	0.995915	2.60387	0.245177	0.0519793	APOB	Female	GRS Residuals
LDL-C Low (2SD)	1.0511	2.86078	2.38529	3.43107	0.0927432	8.9652e-30	PCSK9	Male	GRS Residuals
LDL-C Low (2SD)	0.842168	2.32139	1.98415	2.71596	0.0800898	7.34432e-26	PCSK9	Female	GRS Residuals
LDL-C High (2SD)	0.0907716	1.09502	0.582214	2.05949	0.32229	0.778215	PCSK9	Male	GRS Residuals
LDL-C High (2SD)	NA	NA	NA	NA	NA	NA	PCSK9	Female	GRS Residuals
LDL-C Low (3SD)	1.33179	3.78781	2.8174	5.09245	0.151006	1.15049e-18	PCSK9	Male	GRS Residuals
LDL-C Low (3SD)	0.915922	2.49908	1.7221	3.62661	0.189989	1.42889e-06	PCSK9	Female	GRS Residuals
LDL-C High (3SD)	NA	NA	NA	NA	NA	NA	PCSK9	Male	GRS Residuals
LDL-C High (3SD)	NA	NA	NA	NA	NA	NA	PCSK9	Female	GRS Residuals
LDL-C Low (2SD)	NA	NA	NA	NA	NA	NA	LDLR	Male	GRS Residuals
LDL-C Low (2SD)	NA	NA	NA	NA	NA	NA	LDLR	Female	GRS Residuals
LDL-C High (2SD)	0.856335	2.35452	1.56125	3.55084	0.209618	4.40343e-05	LDLR	Male	GRS Residuals
LDL-C High (2SD)	1.06378	2.89731	2.23386	3.7578	0.132679	1.0773e-15	LDLR	Female	GRS Residuals
LDL-C Low (3SD)	NA	NA	NA	NA	NA	NA	LDLR	Male	GRS Residuals
LDL-C Low (3SD)	NA	NA	NA	NA	NA	NA	LDLR	Female	GRS Residuals
LDL-C High (3SD)	1.19678	3.30944	1.79946	6.08648	0.310863	0.000118189	LDLR	Male	GRS Residuals
LDL-C High (3SD)	1.48615	4.42005	3.17337	6.15651	0.16906	1.4866e-18	LDLR	Female	GRS Residuals
LDL-C Low (1.5IQR)	1.11947	3.06323	2.7459	3.41724	0.0557974	1.55028e-89	APOB	Male	IQR
LDL-C Low (1.5IQR)	1.03194	2.8065	2.55607	3.08146	0.0476862	7.52407e-104	APOB	Female	IQR
LDL-C High (1.5IQR)	-0.11866	0.88811	0.54995	1.4342	0.244524	0.627485	APOB	Male	IQR
LDL-C High (1.5IQR)	0.235927	1.26608	1.0161	1.57756	0.11222	0.0355215	APOB	Female	IQR
LDL-C Low (3IQR)	2.33275	10.3063	6.11963	17.3572	0.265945	1.76188e-18	APOB	Male	IQR
LDL-C Low (3IQR)	2.05335	7.79399	4.11873	14.7488	0.325412	2.79017e-10	APOB	Female	IQR
LDL-C High (3IQR)	NA	NA	NA	NA	NA	NA	APOB	Male	IQR
LDL-C High (3IQR)	NA	NA	NA	NA	NA	NA	APOB	Female	IQR
LDL-C Low (1.5IQR)	1.00796	2.74	2.2752	3.29976	0.0948425	2.21498e-26	PCSK9	Male	IQR
LDL-C Low (1.5IQR)	0.855566	2.35271	2.01972	2.74059	0.0778598	4.33818e-28	PCSK9	Female	IQR
LDL-C High (1.5IQR)	0.0789717	1.08217	0.575426	2.03519	0.322253	0.806409	PCSK9	Male	IQR
LDL-C High (1.5IQR)	NA	NA	NA	NA	NA	NA	PCSK9	Female	IQR
LDL-C Low (3IQR)	2.32638	10.2408	5.67342	18.485	0.301318	1.15729e-14	PCSK9	Male	IQR
LDL-C Low (3IQR)	NA	NA	NA	NA	NA	NA	PCSK9	Female	IQR
LDL-C High (3IQR)	NA	NA	NA	NA	NA	NA	PCSK9	Male	IQR
LDL-C High (3IQR)	NA	NA	NA	NA	NA	NA	PCSK9	Female	IQR
LDL-C Low (1.5IQR)	NA	NA	NA	NA	NA	NA	LDLR	Male	IQR
LDL-C Low (1.5IQR)	NA	NA	NA	NA	NA	NA	LDLR	Female	IQR
LDL-C High (1.5IQR)	0.846598	2.3317	1.54554	3.51775	0.209807	5.45733e-05	LDLR	Male	IQR
LDL-C High (1.5IQR)	1.05269	2.86535	2.20949	3.7159	0.132617	2.05798e-15	LDLR	Female	IQR
LDL-C Low (3IQR)	NA	NA	NA	NA	NA	NA	LDLR	Male	IQR
LDL-C Low (3IQR)	NA	NA	NA	NA	NA	NA	LDLR	Female	IQR
LDL-C High (3IQR)	NA	NA	NA	NA	NA	NA	LDLR	Male	IQR
LDL-C High (3IQR)	1.87524	6.52238	3.24158	13.1237	0.356724	1.46557e-07	LDLR	Female	IQR
LDL-C Low (0.001)	1.85833	6.41302	5.40629	7.60723	0.0871266	6.09811e-101	APOB	Male	GRS Ranking
LDL-C Low (0.001)	1.84876	6.35194	5.49657	7.34041	0.0737936	1.61499e-138	APOB	Female	GRS Ranking
LDL-C High (0.001)	NA	NA	NA	NA	NA	NA	APOB	Male	GRS Ranking
LDL-C High (0.001)	0.592661	1.8088	1.11804	2.92631	0.24545	0.0157529	APOB	Female	GRS Ranking
LDL-C Low (1/10000)	2.62515	13.8066	8.93319	21.3387	0.22213	3.14768e-32	APOB	Male	GRS Ranking
LDL-C Low (1/10000)	2.0997	8.16371	5.21135	12.7887	0.22901	4.79315e-20	APOB	Female	GRS Ranking
LDL-C High (1/10000)	NA	NA	NA	NA	NA	NA	APOB	Male	GRS Ranking
LDL-C High (1/10000)	NA	NA	NA	NA	NA	NA	APOB	Female	GRS Ranking
LDL-C Low (0.001)	1.20174	3.32591	2.37947	4.6488	0.17085	2.00789e-12	PCSK9	Male	GRS Ranking
LDL-C Low (0.001)	0.843512	2.32452	1.48542	3.63762	0.228478	0.000222602	PCSK9	Female	GRS Ranking
LDL-C High (0.001)	NA	NA	NA	NA	NA	NA	PCSK9	Male	GRS Ranking
LDL-C High (0.001)	NA	NA	NA	NA	NA	NA	PCSK9	Female	GRS Ranking
LDL-C Low (1/10000)	1.67401	5.33349	3.23869	8.78321	0.254508	4.78698e-11	PCSK9	Male	GRS Ranking
LDL-C Low (1/10000)	NA	NA	NA	NA	NA	NA	PCSK9	Female	GRS Ranking
LDL-C High (1/10000)	NA	NA	NA	NA	NA	NA	PCSK9	Male	GRS Ranking
LDL-C High (1/10000)	NA	NA	NA	NA	NA	NA	PCSK9	Female	GRS Ranking
LDL-C Low (0.001)	NA	NA	NA	NA	NA	NA	LDLR	Male	GRS Ranking
LDL-C Low (0.001)	NA	NA	NA	NA	NA	NA	LDLR	Female	GRS Ranking
LDL-C High (0.001)	1.15872	3.18585	1.79078	5.66772	0.293913	8.06751e-05	LDLR	Male	GRS Ranking
LDL-C High (0.001)	1.61031	5.00437	3.64619	6.86847	0.161545	2.10028e-23	LDLR	Female	GRS Ranking
LDL-C Low (1/10000)	NA	NA	NA	NA	NA	NA	LDLR	Male	GRS Ranking
LDL-C Low (1/10000)	NA	NA	NA	NA	NA	NA	LDLR	Female	GRS Ranking
LDL-C High (1/10000)	NA	NA	NA	NA	NA	NA	LDLR	Male	GRS Ranking
LDL-C High (1/10000)	2.01322	7.48735	3.59242	15.6052	0.374689	7.74242e-08	LDLR	Female	GRS Ranking
LDL-C Low (0.001)	0.840361	2.3172	1.09617	4.89836	0.381908	0.0277765	T2D	Male	MAHALANOBIS
LDL-C Low (0.001)	0.760481	2.13931	0.475326	9.62839	0.767467	0.321735	T2D	Female	MAHALANOBIS
LDL-C High (0.001)	0.929436	2.53308	0.323004	19.8651	1.05078	0.376415	T2D	Male	MAHALANOBIS
LDL-C High (0.001)	1.95657	7.07505	1.38204	36.2193	0.833172	0.0188571	T2D	Female	MAHALANOBIS
LDL-C Low (0.05/n)	0.605408	1.832	0.136494	24.5887	1.32494	0.647719	T2D	Male	MAHALANOBIS
LDL-C Low (0.05/n)	NA	NA	NA	NA	NA	NA	T2D	Female	MAHALANOBIS
LDL-C Low (2SD)	0.859983	2.36312	1.89023	2.95431	0.11392	4.38564e-14	T2D	Male	GRS Residuals
LDL-C Low (2SD)	0.901696	2.46378	1.83343	3.31086	0.15077	2.22331e-09	T2D	Female	GRS Residuals
LDL-C High (2SD)	0.895164	2.44774	1.70358	3.51695	0.184913	1.29188e-06	T2D	Male	GRS Residuals
LDL-C High (2SD)	1.21421	3.36763	2.21893	5.111	0.21285	1.16666e-08	T2D	Female	GRS Residuals
LDL-C Low (3SD)	0.973614	2.6475	1.62053	4.32527	0.250439	0.000101229	T2D	Male	GRS Residuals
LDL-C Low (3SD)	0.867186	2.3802	1.23916	4.57193	0.333035	0.00921733	T2D	Female	GRS Residuals
LDL-C High (3SD)	2.02627	7.5857	3.19197	18.0274	0.441646	4.47555e-06	T2D	Male	GRS Residuals
LDL-C High (3SD)	1.53153	4.62525	1.46037	14.649	0.588184	0.00921893	T2D	Female	GRS Residuals
LDL-C Low (2SD)	1.03575	2.81723	2.38722	3.3247	0.0845025	1.53925e-34	CAD	Male	GRS Residuals
LDL-C Low (2SD)	0.872944	2.39395	1.9496	2.93956	0.104754	7.86443e-17	CAD	Female	GRS Residuals
LDL-C High (2SD)	-0.00239579	0.997607	0.817666	1.21715	0.101482	0.981165	CAD	Male	GRS Residuals
LDL-C High (2SD)	0.477629	1.61225	1.25851	2.06541	0.126377	0.000157213	CAD	Female	GRS Residuals
LDL-C Low (3SD)	1.13846	3.12197	2.03387	4.79219	0.218635	1.91771e-07	CAD	Male	GRS Residuals
LDL-C Low (3SD)	0.664142	1.94282	1.1234	3.35993	0.279479	0.0174845	CAD	Female	GRS Residuals
LDL-C High (3SD)	0.010043	1.01009	0.614353	1.66075	0.253688	0.968422	CAD	Male	GRS Residuals
LDL-C High (3SD)	0.317499	1.37369	0.733835	2.57145	0.319883	0.32093	CAD	Female	GRS Residuals
LDL-C Low (1.5IQR)	0.888237	2.43084	1.95191	3.02728	0.111953	2.12226e-15	T2D	Male	IQR
LDL-C Low (1.5IQR)	0.859403	2.36175	1.7609	3.16762	0.149785	9.60323e-09	T2D	Female	IQR
LDL-C High (1.5IQR)	0.872994	2.39407	1.68438	3.40277	0.179386	1.13558e-06	T2D	Male	IQR
LDL-C High (1.5IQR)	1.21979	3.38649	2.26717	5.05843	0.204726	2.55056e-09	T2D	Female	IQR
LDL-C Low (3IQR)	0.931884	2.53929	0.518267	12.4414	0.810791	0.250411	T2D	Male	IQR
LDL-C Low (3IQR)	1.67274	5.32676	0.502306	56.4883	1.20474	0.164994	T2D	Female	IQR
LDL-C High (3IQR)	-7.50842	0.000548447	3.48052e-125	NA	142.381	0.957943	T2D	Male	IQR
LDL-C High (3IQR)	-8.34246	0.000238185	7.38686e-135	NA	153.32	0.956607	T2D	Female	IQR
LDL-C Low (1.5IQR)	1.09651	2.99371	2.54647	3.5195	0.0825536	2.92621e-40	CAD	Male	IQR
LDL-C Low (1.5IQR)	0.886089	2.42563	1.98133	2.96955	0.103224	9.15457e-18	CAD	Female	IQR
LDL-C High (1.5IQR)	-0.033677	0.966884	0.795506	1.17518	0.0995407	0.735119	CAD	Male	IQR
LDL-C High (1.5IQR)	0.462376	1.58784	1.24607	2.02336	0.123665	0.000184806	CAD	Female	IQR
LDL-C Low (3IQR)	0.884961	2.42289	0.448972	13.0752	0.86008	0.303513	CAD	Male	IQR
LDL-C Low (3IQR)	NA	NA	NA	NA	NA	NA	CAD	Female	IQR
LDL-C High (3IQR)	-0.927935	0.395369	0.0409661	3.81576	1.15667	0.422411	CAD	Male	IQR
LDL-C High (3IQR)	0.931982	2.53954	0.461625	13.9707	0.86989	0.283999	CAD	Female	IQR
LDL-C Low (0.001)	0.592385	1.8083	1.04234	3.13711	0.28108	0.0350717	T2D	Male	GRS Ranking
LDL-C Low (0.001)	0.660607	1.93597	0.912697	4.10647	0.383652	0.0850893	T2D	Female	GRS Ranking
LDL-C High (0.001)	2.33012	10.2792	3.92588	26.9142	0.491088	2.08693e-06	T2D	Male	GRS Ranking
LDL-C High (0.001)	0.420262	1.52236	0.196009	11.8239	1.04585	0.687802	T2D	Female	GRS Ranking
LDL-C Low (1/10000)	0.444466	1.55966	0.439367	5.53644	0.64637	0.491684	T2D	Male	GRS Ranking
LDL-C Low (1/10000)	0.770052	2.15988	0.25712	18.1436	1.08585	0.478219	T2D	Female	GRS Ranking
LDL-C High (1/10000)	NA	NA	NA	NA	NA	NA	T2D	Male	GRS Ranking
LDL-C High (1/10000)	NA	NA	NA	NA	NA	NA	T2D	Female	GRS Ranking
LDL-C Low (0.001)	0.931354	2.53794	1.56912	4.10496	0.245327	0.000146829	CAD	Male	GRS Ranking
LDL-C Low (0.001)	0.432871	1.54168	0.80408	2.95589	0.332106	0.192434	CAD	Female	GRS Ranking
LDL-C High (0.001)	0.228418	1.25661	0.728255	2.16829	0.278327	0.411828	CAD	Male	GRS Ranking
LDL-C High (0.001)	0.476453	1.61035	0.818274	3.16915	0.345414	0.167781	CAD	Female	GRS Ranking
LDL-C Low (1/10000)	0.606493	1.83399	0.481698	6.98262	0.682108	0.373925	CAD	Male	GRS Ranking
LDL-C Low (1/10000)	NA	NA	NA	NA	NA	NA	CAD	Female	GRS Ranking
LDL-C High (1/10000)	1.14888	3.15465	0.751608	13.2407	0.731846	0.116453	CAD	Male	GRS Ranking
LDL-C High (1/10000)	1.84309	6.31604	1.6258	24.5371	0.692395	0.00776985	CAD	Female	GRS Ranking

## Sheet: Table C
Chromosome	Position	Ref Allele	Alt Allele	Alt Allele Frequency	N	Beta (Joint Model)	SE (Joint Model)	P (Joint Model)
10	100017453	G	T	0.340052	1177500	0.0153854	0.00142883	4.88529e-27
10	101805442	T	C	0.384475	1170460	-0.0185668	0.00140471	6.9534e-40
10	102282126	A	C	0.220467	1138220	-0.0134793	0.00167481	8.39799e-16
10	102495725	T	C	0.200954	1180320	0.00938635	0.00170105	3.42921e-08
10	102675467	A	C	0.554347	1166270	0.0210356	0.00137723	1.14369e-52
10	103591477	G	T	0.180913	1173780	-0.0141722	0.00178123	1.77112e-15
10	104264107	T	C	0.533408	1140970	0.0284979	0.0013886	1.34721e-93
10	104503174	C	T	0.151433	1171680	0.0206197	0.00191493	4.88073e-27
10	105371021	T	C	0.452981	1151410	0.0107376	0.00138569	9.26938e-15
10	105474652	G	A	0.203876	1182500	0.0149631	0.00179901	8.99113e-17
10	105694301	T	C	0.0975807	1164450	0.019327	0.00245143	3.17123e-15
10	112832225	T	C	0.0441985	1138380	-0.0183127	0.00335028	4.60277e-08
10	113949664	T	C	0.286785	1104570	-0.0111238	0.00154612	6.25995e-13
10	114206683	T	C	0.104885	1087040	-0.0139269	0.00229996	1.40163e-09
10	114353465	A	C	0.363479	1134200	-0.0121008	0.00143393	3.20176e-17
10	114711983	A	G	0.469724	1180980	0.0159692	0.00138854	1.30825e-30
10	114821249	C	T	0.441098	1170270	0.0097418	0.00140186	3.67411e-12
10	115792787	G	A	0.268759	1190020	-0.0122526	0.0015188	7.18954e-16
10	116132463	G	T	0.623226	1091600	0.0104712	0.00145096	5.32558e-13
10	11926406	T	G	0.278685	1189440	0.0127959	0.00151611	3.17321e-17
10	119313030	G	T	0.314976	1147250	0.00852228	0.00147632	7.80253e-09
10	120033929	T	C	0.403	1153680	0.0079298	0.00139709	1.37933e-08
10	12020196	C	T	0.129561	1157860	-0.0172271	0.00210423	2.68009e-16
10	120427959	G	A	0.558316	1169760	-0.0107752	0.00137043	3.76089e-15
10	120952674	A	C	0.101092	1149720	0.0247985	0.00227446	1.11471e-27
10	120970543	A	G	0.357387	1169410	0.0082292	0.00143764	1.03972e-08
10	121129797	A	G	0.222659	1179530	0.0236285	0.00164945	1.52576e-46
10	121603574	A	G	0.116196	1192570	-0.0274739	0.00224973	2.67988e-34
10	121605928	C	A	0.507239	1137750	0.00991149	0.00147444	1.7899e-11
10	12222316	A	G	0.094639	1131050	-0.0170149	0.00246065	4.68577e-12
10	123396806	G	T	0.17691	1186690	-0.0186898	0.00179737	2.52111e-25
10	123402175	A	G	0.125583	1190170	-0.0125621	0.00206693	1.21928e-09
10	124164654	G	A	0.232847	1179780	-0.0145152	0.00171251	2.33119e-17
10	124230612	A	C	0.0943696	1151200	-0.0180465	0.00248545	3.84632e-13
10	124235355	G	C	0.241723	983901	0.0101398	0.00178292	1.29137e-08
10	125072751	T	C	0.208714	1178230	-0.0125781	0.00166669	4.46271e-14
10	126264394	T	G	0.0370243	1206730	0.0208478	0.00360116	7.07331e-09
10	126282627	A	G	0.217716	1164080	-0.0202868	0.00180744	3.1067e-29
10	126383088	A	C	0.41472	1157050	0.0139667	0.00151385	2.81191e-20
10	126469005	G	A	0.431962	1148080	-0.0148605	0.00152346	1.76572e-22
10	126671673	C	T	0.1362	1162100	0.0218494	0.00200058	9.09279e-28
10	126846531	T	C	0.291288	1116610	0.0123743	0.00153458	7.40574e-16
10	127712086	C	T	0.278411	1183880	-0.0136541	0.00150796	1.3703e-19
10	127990196	G	C	0.444786	1061750	0.00911878	0.00143615	2.1608e-10
10	12820211	A	G	0.209618	1201310	0.0129403	0.00165949	6.30182e-15
10	12943973	T	C	0.278291	1194670	-0.0337103	0.00153694	1.24729e-106
10	12967801	C	T	0.0736533	1202400	-0.0218231	0.00264035	1.39444e-16
10	12968003	T	A	0.109674	1187470	-0.0141967	0.00218227	7.74506e-11
10	131431068	A	G	0.27988	1183910	-0.0148258	0.00150333	6.08503e-23
10	133770229	A	G	0.357931	1166270	-0.0110922	0.00141842	5.27789e-15
10	1729026	T	C	0.450059	1110010	0.0130257	0.00140108	1.44596e-20
10	21734392	C	A	0.192185	1172950	-0.013854	0.00177391	5.72526e-15
10	21833156	G	A	0.176063	1166420	-0.0132027	0.0018444	8.16978e-13
10	22323646	T	C	0.257244	1139430	0.00972668	0.001665	5.16234e-09
10	22839628	C	T	0.31897	1181110	0.0136414	0.00148276	3.5806e-20
10	23809840	G	A	0.649628	1119050	-0.00844093	0.00145888	7.21181e-09
10	25178864	A	G	0.147416	1100100	0.0209769	0.00197576	2.48038e-26
10	25363128	T	C	0.35801	1151610	0.0111607	0.00142815	5.50518e-15
10	27874889	A	G	0.231988	1192250	0.0180057	0.00161372	6.55602e-29
10	27909292	T	A	0.349143	1160170	0.0162105	0.00147334	3.71517e-28
10	28187781	A	G	0.524412	1140070	0.0139263	0.00142364	1.34304e-22
10	28461040	T	C	0.0729735	1206180	-0.0198145	0.00258934	1.97394e-14
10	28925701	A	C	0.19175	1176470	0.0122647	0.00182399	1.76685e-11
10	28941227	T	C	0.315012	1173280	-0.0101107	0.00154478	5.94512e-11
10	29441743	A	G	0.505098	1155590	0.01062	0.00136706	7.94207e-15
10	29508589	A	G	0.227932	1189540	0.0110402	0.00160607	6.24007e-12
10	30332445	G	A	0.363971	1043950	0.010051	0.00154058	6.8365e-11
10	30472064	G	C	0.640848	1176910	0.0181345	0.00145579	1.28423e-35
10	31095665	T	C	0.440615	1160050	0.00927918	0.00137529	1.50874e-11
10	31343788	C	T	0.433147	1163490	-0.0140918	0.0013753	1.22869e-24
10	3166221	A	G	0.457515	1088000	0.00864571	0.0014217	1.19264e-09
10	3189380	C	T	0.50911	1174160	0.0124244	0.00136375	8.20347e-20
10	32082658	C	T	0.274115	1131290	-0.0119427	0.00154983	1.29978e-14
10	34698118	G	A	0.0985822	1183400	-0.0139623	0.00226487	7.06028e-10
10	3820787	C	T	0.372772	1222970	0.00969532	0.00137324	1.66269e-12
10	43678796	T	C	0.277879	1143700	0.00973348	0.00153278	2.15021e-10
10	48517085	G	A	0.373878	1179070	0.0100133	0.00140845	1.16535e-12
10	48579915	A	C	0.0246885	1191100	-0.0285355	0.00436934	6.53945e-11
10	5019320	T	C	0.118172	1197070	-0.0401219	0.00208556	1.7803e-82
10	50510522	T	G	0.460377	1132430	-0.0100761	0.00138554	3.53425e-13
10	5247434	A	C	0.152437	1169420	0.0121961	0.00189508	1.22939e-10
10	52739809	A	T	0.236749	1195650	-0.01886	0.00158599	1.30885e-32
10	52915843	G	A	0.472942	1101070	-0.00809622	0.00140713	8.72985e-09
10	53289428	A	G	0.266627	1161030	0.0133797	0.00154219	4.10733e-18
10	53792576	A	C	0.240271	1162380	0.0112635	0.00159518	1.65389e-12
10	54431543	G	A	0.107111	1207550	-0.0119996	0.00216119	2.81882e-08
10	5479804	T	A	0.616473	1147430	0.00790099	0.00141431	2.31753e-08
10	5651763	A	G	0.094116	1188750	0.0163015	0.00232754	2.49185e-12
10	5750078	G	T	0.345759	1170430	-0.0106127	0.00144018	1.7197e-13
10	61464675	T	C	0.401645	1160500	0.0129007	0.00156671	1.8073e-16
10	61467182	G	T	0.225134	1171810	0.0302055	0.00182476	1.51989e-61
10	61656893	C	G	0.0694239	1196080	0.0193546	0.0026659	3.86872e-13
10	6169685	C	T	0.44634	1156830	-0.00821282	0.00137477	2.31546e-09
10	61847439	T	C	0.729215	1113510	-0.00883405	0.00157735	2.1367e-08
10	62176632	A	G	0.395115	1144330	0.0106977	0.00140751	2.95154e-14
10	63724773	C	A	0.590315	1205350	-0.0154886	0.00136182	5.67453e-30
10	63803472	A	G	0.534284	1195200	0.010155	0.00134961	5.29496e-14
10	64541404	A	G	0.404343	1147960	0.015385	0.00139925	4.03157e-28
10	65318766	G	T	0.479436	1120030	-0.0134288	0.00138927	4.1993e-22
10	6904180	G	A	0.402097	1192320	-0.0093362	0.0013717	1.00132e-11
10	69953416	G	A	0.490736	1145990	0.0163561	0.00139183	6.93912e-32
10	70332862	T	C	0.0847984	1154230	-0.0327954	0.00254058	4.0226e-38
10	70349116	C	T	0.384974	1145790	0.0116577	0.0014906	5.25007e-15
10	70352140	C	T	0.0520855	1145570	-0.0196479	0.00319507	7.77548e-10
10	70975239	C	T	0.267178	1150560	-0.0121616	0.00157568	1.17889e-14
10	71275363	T	C	0.0902551	1175680	-0.0141333	0.00236522	2.29446e-09
10	72015573	G	T	0.0606153	1201000	0.0174169	0.00281449	6.08241e-10
10	72018243	T	G	0.0645089	1181970	0.015605	0.00275566	1.4883e-08
10	73536189	A	G	0.1959	1147070	0.00959841	0.00172833	2.79884e-08
10	7451241	A	G	0.16195	1135930	-0.0146431	0.00187033	4.91206e-15
10	76817937	C	T	0.749226	1152720	-0.0147028	0.0015783	1.21247e-20
10	77140864	G	A	0.612703	1126330	-0.00956996	0.00142135	1.66172e-11
10	77631656	G	A	0.20948	1191360	-0.0092967	0.00165414	1.90652e-08
10	79709725	A	T	0.143929	1080500	-0.0225909	0.002013	3.16175e-29
10	80834685	T	C	0.515177	1154880	0.00823629	0.00136997	1.83201e-09
10	80923862	A	C	0.428653	1164800	-0.0276438	0.00170471	3.87832e-59
10	80927651	C	G	0.204454	1142790	0.0149204	0.0019162	6.89087e-15
10	80942721	G	A	0.408713	1167860	0.0123409	0.00163842	4.98924e-14
10	81012071	G	A	0.157203	1165820	-0.011594	0.00196567	3.67414e-09
10	81089162	A	G	0.199837	1110210	0.0186493	0.00197876	4.31179e-21
10	81132851	G	A	0.518766	1147910	0.0214142	0.00156386	1.11545e-42
10	81169345	G	A	0.249683	1135180	-0.0161682	0.00162825	3.08909e-23
10	81228378	C	T	0.167251	1162700	0.0125636	0.00183056	6.73062e-12
10	82174556	G	A	0.128806	1123700	0.0148212	0.00207161	8.40149e-13
10	86529952	T	C	0.384266	1182350	0.00786081	0.00138861	1.50548e-08
10	88018828	G	A	0.67803	1146200	0.01276	0.00156966	4.32446e-16
10	88024443	T	C	0.047674	1135790	0.0358291	0.00345709	3.61705e-25
10	88488806	A	G	0.337484	1157940	-0.00959441	0.00144613	3.25501e-11
10	89335977	T	C	0.401672	1163230	0.00930868	0.00139134	2.22523e-11
10	89774578	C	T	0.471371	1165060	0.0160282	0.00136603	8.5891e-32
10	90072352	C	T	0.290868	1177180	-0.013354	0.00149171	3.48733e-19
10	92927267	G	A	0.177934	1037500	0.0210569	0.00188904	7.41827e-29
10	93015079	A	T	0.201282	1085180	0.016049	0.00220349	3.25471e-13
10	93032943	T	C	0.325725	1188380	0.0127842	0.00180354	1.35695e-12
10	93345258	A	G	0.161055	1112590	0.0135669	0.00192353	1.74948e-12
10	93586715	T	C	0.095366	1145670	0.0232049	0.00236932	1.19591e-22
10	94906803	G	T	0.069023	1169870	0.0238271	0.002718	1.84444e-18
10	94985501	T	C	0.496242	1147750	-0.01259	0.00139097	1.41326e-19
10	95471338	T	C	0.424334	1165280	0.00852026	0.0013771	6.12744e-10
10	96173304	T	C	0.156911	1110800	-0.0152507	0.00192056	2.00907e-15
10	97053404	A	G	0.0923862	1165330	0.0139429	0.00235538	3.22728e-09
10	97862580	G	T	0.357525	1126210	-0.023326	0.00144416	1.10097e-58
10	98738428	T	C	0.105412	1174060	0.0289868	0.00220762	2.20632e-39
11	101485041	T	A	0.255508	1128460	-0.00993985	0.00164772	1.61474e-09
11	10159883	C	T	0.539459	1106600	-0.00878995	0.00141023	4.57669e-10
11	101848990	A	G	0.527825	1156410	0.0110166	0.00142197	9.38085e-15
11	103871039	A	C	0.184959	1136700	-0.0124226	0.00177391	2.50586e-12
11	10921512	A	G	0.293388	1071160	0.00904675	0.00155906	6.52515e-09
11	110448340	G	T	0.574649	1156460	-0.00936405	0.00138129	1.20845e-11
11	111776066	A	G	0.294435	1132030	-0.00944512	0.00151447	4.47211e-10
11	114103584	A	G	0.347923	1100800	0.00956788	0.00146945	7.45606e-11
11	115063641	A	G	0.509767	1178330	-0.00867141	0.00136417	2.06346e-10
11	115304363	G	A	0.427725	1174490	0.00781598	0.00138059	1.50219e-08
11	116973929	C	G	0.295272	1157190	-0.0103001	0.00149667	5.90161e-12
11	11831487	G	C	0.203661	1193940	-0.0170735	0.00167086	1.64098e-24
11	118574675	T	C	0.407044	1173960	0.0158517	0.0013838	2.21296e-30
11	119054488	C	T	0.556428	1179580	0.00826021	0.00136567	1.46244e-09
11	119784660	G	A	0.561162	1168990	0.00785277	0.00137901	1.23739e-08
11	119984535	G	C	0.47777	1140610	0.00843177	0.00138973	1.30163e-09
11	120206163	A	T	0.470162	1143370	-0.0100631	0.00150427	2.23597e-11
11	120256337	C	T	0.166258	1202290	-0.0271221	0.00197399	5.87276e-43
11	12039278	T	G	0.171575	1205480	0.0117792	0.0017766	3.35196e-11
11	121748240	T	C	0.325963	1170220	-0.0097052	0.00144954	2.15155e-11
11	121862691	G	A	0.268671	1201730	-0.0111964	0.0015125	1.33588e-13
11	12239114	T	G	0.307183	1186970	-0.00904351	0.00146243	6.25361e-10
11	122837037	C	T	0.559553	1189850	0.0188312	0.00135615	7.7219e-44
11	125860055	T	C	0.462446	1170230	-0.0153357	0.00136889	3.94316e-29
11	126026873	C	G	0.29235	1188550	0.01326	0.00149469	7.22585e-19
11	126208378	C	T	0.0857108	1178690	0.0198064	0.00242316	2.98822e-16
11	126275960	C	T	0.396597	1168750	0.0113211	0.00139627	5.14338e-16
11	12680733	A	G	0.454653	1186450	0.0222796	0.00135501	9.50469e-61
11	127948238	A	G	0.406299	1155750	0.00998771	0.00139259	7.38948e-13
11	128441497	A	G	0.41244	1202160	-0.010559	0.00136947	1.25568e-14
11	128577471	G	C	0.422388	1167880	0.0139262	0.00142365	1.3455e-22
11	128586155	A	C	0.61488	1202480	0.0130686	0.00141648	2.80683e-20
11	128663908	T	G	0.322537	1198910	-0.0173208	0.00143641	1.75202e-33
11	128914734	A	G	0.15479	1192070	0.0164902	0.00186036	7.72153e-19
11	130273230	T	A	0.354677	1165570	-0.0087011	0.00142198	9.41544e-10
11	13314307	G	A	0.294685	1168970	0.0116842	0.00149228	4.88864e-15
11	14224346	A	G	0.0533156	1151240	0.0243426	0.00313587	8.31866e-15
11	14264916	G	A	0.462418	1198040	0.0117307	0.00138561	2.53666e-17
11	14559707	G	A	0.0754302	1152060	-0.0145475	0.00260865	2.45224e-08
11	15097084	T	C	0.122221	987368	0.0135314	0.00227375	2.66323e-09
11	15250018	C	A	0.403733	1197390	0.00838798	0.00137113	9.5007e-10
11	15892588	C	T	0.281406	1183410	0.0111426	0.00151353	1.81152e-13
11	16235962	G	A	0.522509	1180190	0.00994503	0.00136615	3.3486e-13
11	1644440	T	C	0.0763817	1193220	-0.016152	0.00253335	1.82078e-10
11	16787922	T	G	0.166121	1122900	-0.0106755	0.00187017	1.14113e-08
11	17351683	G	C	0.336398	1169750	0.0189844	0.00143907	9.74837e-40
11	17492664	T	C	0.488065	1138280	-0.008294	0.00137836	1.77374e-09
11	18073142	T	C	0.392815	1100770	0.0102124	0.00143406	1.0689e-12
11	18400973	A	G	0.555511	1136080	0.0115627	0.00138678	7.56746e-17
11	18645668	C	T	0.726485	1180640	-0.0195872	0.00151682	3.78679e-38
11	1890990	G	A	0.365483	1125440	0.00908851	0.00144872	3.53034e-10
11	2000271	A	G	0.153029	1133610	0.0239388	0.00192856	2.22781e-35
11	2156930	A	G	0.210457	1074050	-0.0189094	0.00178921	4.16699e-26
11	2171601	C	T	0.191672	1174920	-0.0399611	0.00177214	1.35508e-112
11	244552	A	G	0.476388	1170200	0.0104329	0.0013604	1.73417e-14
11	2729340	T	C	0.0560191	1127580	-0.0236244	0.00301225	4.40701e-15
11	27463564	G	A	0.511451	1160580	-0.008589	0.00136459	3.08959e-10
11	2797237	A	G	0.191095	1204980	0.0111109	0.0017224	1.11246e-10
11	2810731	T	C	0.10273	1207530	0.0460641	0.00223401	1.83431e-94
11	28577867	T	C	0.459577	1125970	0.00801533	0.00139541	9.24262e-09
11	29231552	T	C	0.36994	1152710	0.00842012	0.0014235	3.31695e-09
11	295343	G	A	0.253456	941529	0.010741	0.00174163	6.95139e-10
11	3020740	T	C	0.285364	1182560	0.0107132	0.00149864	8.76536e-13
11	30447998	T	C	0.403892	1187650	0.013414	0.00152989	1.82025e-18
11	30503194	A	C	0.236507	1196260	-0.0115502	0.00174939	4.04521e-11
11	30774525	T	C	0.427494	1139820	0.00929967	0.00140132	3.2149e-11
11	32103274	G	C	0.29062	1177880	-0.00943018	0.00149036	2.49259e-10
11	33775794	A	G	0.325241	1194490	-0.00893993	0.0014345	4.60228e-10
11	34193578	G	A	0.426011	1141580	-0.00807686	0.00139004	6.22726e-09
11	35487642	T	C	0.311027	1186190	-0.0146296	0.00145656	9.77123e-24
11	36033069	C	T	0.373621	1154090	0.00833533	0.00141312	3.66807e-09
11	43643624	A	C	0.413857	1112430	-0.00794461	0.00141627	2.02872e-08
11	44323193	C	T	0.511211	1148640	0.00799097	0.00137274	5.84286e-09
11	44370034	C	T	0.436112	1170610	0.0101324	0.00136908	1.35244e-13
11	45227210	G	A	0.441877	1135200	-0.00772444	0.00139313	2.94529e-08
11	45957478	A	G	0.090607	1098540	-0.0397777	0.00272922	4.0657e-48
11	4601302	A	C	0.114868	1165340	-0.0156129	0.00213366	2.52797e-13
11	46027721	C	T	0.0529933	1140470	-0.0173463	0.00310681	2.35986e-08
11	46151490	T	C	0.205957	1111390	0.0172476	0.00195493	1.11829e-18
11	46898771	C	T	0.663006	1090000	-0.0152419	0.00158581	7.15502e-22
11	47312892	G	T	0.215679	1053570	-0.0152128	0.00201252	4.05971e-14
11	47663049	G	A	0.350643	1081160	-0.0218278	0.0015698	5.92119e-44
11	48128751	T	G	0.250635	1005710	0.0173599	0.00186589	1.35516e-20
11	5625847	A	G	0.399829	1191730	0.00763046	0.00137346	2.76609e-08
11	57082896	C	T	0.153888	1140440	0.0134975	0.00193107	2.75571e-12
11	57494198	C	T	0.430849	1129600	0.0205983	0.00145577	1.88339e-45
11	58292976	A	G	0.23298	1115580	0.0181657	0.00169786	1.02729e-26
11	58670553	T	C	0.0687231	1112850	-0.0162248	0.00275336	3.79877e-09
11	61595564	T	C	0.166127	1180850	0.0190327	0.00242241	3.93731e-15
11	61597972	G	A	0.342605	1165480	-0.0234283	0.00191658	2.31405e-34
11	61664992	T	C	0.480419	1078430	0.00838452	0.00145738	8.76003e-09
11	65093190	T	G	0.131491	1159020	-0.0231331	0.00207881	9.16555e-29
11	65302893	A	G	0.19489	1163500	0.0112142	0.00182146	7.42603e-10
11	65330510	T	C	0.055234	1191130	0.0194026	0.00302381	1.39338e-10
11	65644027	T	C	0.196566	1152950	-0.0202164	0.00180272	3.46365e-29
11	66055685	A	G	0.0489572	1131690	0.0202714	0.00325361	4.65157e-10
11	66135898	T	C	0.002865	758444	-0.125956	0.0157831	1.45829e-15
11	6666267	T	C	0.478878	1098340	0.00913162	0.0014029	7.55973e-11
11	67024534	T	C	0.066168	1103610	-0.116039	0.00283311	0
11	68023200	T	C	0.446912	1141530	-0.0085331	0.0014006	1.11181e-09
11	68201295	T	C	0.137372	1157840	-0.0253055	0.0020165	4.01279e-36
11	68400953	C	T	0.116352	1143630	0.0123896	0.0021716	1.16163e-08
11	68562328	T	C	0.0824869	1108480	-0.0247359	0.00263126	5.41653e-21
11	68785803	G	A	0.273633	1153140	0.0094036	0.00157487	2.35734e-09
11	68855363	A	G	0.391393	1183500	-0.0157642	0.00140999	5.08846e-29
11	68910579	C	T	0.36666	1177530	-0.0114115	0.00143995	2.28188e-15
11	69154873	A	G	0.0992894	1191540	0.0228334	0.00232816	1.04521e-22
11	69258074	G	A	0.404632	1146880	0.0156365	0.0015783	3.87328e-23
11	69275432	G	A	0.120922	1209320	-0.0306382	0.0022891	7.46115e-41
11	69281227	A	G	0.472853	1149850	0.00787577	0.00141253	2.46602e-08
11	69325111	A	G	0.65811	1171140	-0.0142058	0.00150345	3.42827e-21
11	69397684	C	T	0.127012	1039440	-0.0150635	0.00233575	1.1251e-10
11	69455451	A	G	0.0160177	1017870	-0.0454092	0.00588419	1.18958e-14
11	69462856	T	C	0.0250744	1143680	0.0475264	0.00456507	2.21122e-25
11	69464793	G	A	0.446081	1112030	0.0103548	0.00147708	2.3779e-12
11	69650887	T	C	0.176418	1177050	0.0115693	0.00177927	7.91338e-11
11	69846204	T	C	0.458832	1169050	-0.00844932	0.00140976	2.05415e-09
11	69929677	G	A	0.459104	1183360	-0.0145131	0.00139932	3.33923e-25
11	70007770	C	T	0.0605337	1192530	0.021876	0.00284678	1.53614e-14
11	70033583	A	G	0.123094	1169010	0.0126791	0.00208077	1.10483e-09
11	704864	A	G	0.461707	1112780	0.00879321	0.00139683	3.07164e-10
11	71832239	G	A	0.49592	1008180	0.00866907	0.00146811	3.52848e-09
11	72350595	T	C	0.325255	1169670	0.00929464	0.00145463	1.66213e-10
11	73968836	C	T	0.0173728	1191990	-0.0326247	0.00516468	2.66901e-10
11	74301192	C	T	0.247095	1190960	0.0158992	0.00156197	2.46232e-24
11	74496113	T	C	0.225444	1174230	-0.0133239	0.0016268	2.60644e-16
11	75274150	T	G	0.292147	1150890	0.0129111	0.0015579	1.15651e-16
11	75276178	A	C	0.139937	1183270	0.0565901	0.00201217	4.99183e-174
11	76161389	G	A	0.321287	1149850	0.014926	0.00146736	2.6451e-24
11	77255306	C	T	0.312427	1145000	0.0104233	0.00148117	1.96182e-12
11	8110479	G	A	0.035235	1170210	-0.0214631	0.003716	7.65663e-09
11	8250811	C	A	0.46083	895026	0.0124977	0.00157125	1.80618e-15
11	85526151	T	C	0.254367	1153450	-0.011544	0.00162004	1.03491e-12
11	85858417	A	G	0.310641	1155440	-0.00908662	0.00155891	5.5817e-09
11	85956478	T	G	0.0348513	1129040	0.033789	0.0038863	3.48709e-18
11	86039048	C	T	0.42044	1164240	0.00832563	0.00144639	8.60619e-09
11	8637926	G	C	0.179252	1174250	0.0130568	0.00178837	2.85791e-13
11	8736695	C	T	0.473106	1065210	0.00980427	0.00143884	9.49198e-12
11	89037936	C	T	0.359345	1165050	-0.0081735	0.00144425	1.5194e-08
11	89188275	C	A	0.0697302	1186200	-0.0258888	0.00271318	1.40301e-21
11	89221089	T	C	0.14771	1147610	-0.0159623	0.00196799	5.0225e-16
11	89296364	A	G	0.555775	1110520	0.00840641	0.00143038	4.17644e-09
11	94749970	T	C	0.166763	1132180	-0.010509	0.00185182	1.38732e-08
11	9476564	G	A	0.496032	1170170	0.00988222	0.00137123	5.72671e-13
11	94992293	G	A	0.0246106	1108830	-0.0252184	0.00451177	2.27759e-08
11	95052753	C	T	0.305413	1165000	0.0097772	0.00148041	3.99214e-11
11	95358797	G	A	0.360527	1200430	0.0099898	0.00139595	8.29076e-13
12	102197729	G	T	0.124064	1129520	-0.0165183	0.00223293	1.38707e-13
12	102330758	C	T	0.3019	1162490	0.0154219	0.00159467	4.00742e-22
12	102350785	T	G	0.300558	1174100	0.0135633	0.00175531	1.10109e-14
12	102372809	C	T	0.394944	1098030	-0.0182943	0.00168437	1.7631e-27
12	102407746	C	T	0.0490824	1020050	-0.0425249	0.0034652	1.28053e-34
12	102635521	A	C	0.126442	1152360	-0.017664	0.00211678	7.13734e-17
12	102790192	T	C	0.0923858	1120540	0.0255792	0.00251841	3.08698e-24
12	102958073	C	A	0.103898	1110670	0.0150523	0.00239103	3.06714e-10
12	102995747	C	T	0.0841184	1171630	0.0161861	0.00260599	5.26075e-10
12	103071086	A	G	0.462968	1164900	-0.0224413	0.00149488	6.12114e-51
12	103113703	T	G	0.421372	1162050	0.0131002	0.00149584	1.99144e-18
12	103127232	G	A	0.146923	1110560	-0.0430509	0.00239365	2.53168e-72
12	103133466	T	C	0.0284251	1089470	0.0428444	0.00466126	3.87064e-20
12	103134833	G	C	0.128046	1131900	-0.0191131	0.00234616	3.74493e-16
12	103139164	T	G	0.0470209	1152050	0.0497732	0.00392515	7.57542e-37
12	103193117	C	T	0.323797	1121660	-0.0147127	0.00154337	1.53037e-21
12	104344215	A	G	0.197398	1137440	0.0104754	0.00177252	3.42395e-09
12	104445742	A	G	0.766056	1141950	-0.0130216	0.00166267	4.81231e-15
12	105464036	T	C	0.56257	1104700	0.00954826	0.00140893	1.22738e-11
12	106624275	T	C	0.39691	1112190	-0.0134793	0.00146043	2.71433e-20
12	106661434	T	C	0.157622	1050080	-0.0124855	0.00201583	5.87612e-10
12	107178653	C	A	0.214792	1155410	-0.0223515	0.00167324	1.06159e-40
12	108127778	T	C	0.404263	1134110	0.0111192	0.00140648	2.66465e-15
12	108718475	C	T	0.303219	1148800	0.0093681	0.00149084	3.30484e-10
12	110016450	A	G	0.271604	1154990	0.0131356	0.00153686	1.26275e-17
12	112233018	T	C	0.66923	1084300	-0.0092793	0.00149962	6.10165e-10
12	115108136	C	T	0.254079	1071320	0.0141599	0.00163049	3.80665e-18
12	115236746	T	C	0.380972	1178910	-0.00810833	0.00139301	5.85943e-09
12	116187660	A	G	0.15635	1056600	-0.0196022	0.00198299	4.82935e-23
12	116195781	G	A	0.043084	1141050	-0.0266449	0.0034033	4.91203e-15
12	116196568	G	A	0.0544758	1047440	0.0205152	0.00317947	1.10086e-10
12	116612079	C	T	0.205172	1162390	-0.0179672	0.00168889	1.9738e-26
12	117160976	C	T	0.0581974	1128870	-0.0198513	0.00295424	1.82236e-11
12	117442902	G	A	0.134597	1154140	-0.0203611	0.00200412	3.00372e-24
12	11880581	T	C	0.345901	1175780	0.0265132	0.00142403	2.27768e-77
12	120032706	C	T	0.414277	1119430	-0.00841013	0.00142065	3.22118e-09
12	120591251	C	T	0.227668	1110450	0.00956231	0.00168644	1.42693e-08
12	120880707	A	G	0.0219671	1179480	-0.0472719	0.00469672	7.89853e-24
12	120954033	T	C	0.113056	1178700	-0.0136588	0.00216262	2.68635e-10
12	121233235	C	A	0.28723	1096040	0.0165763	0.00161304	8.99411e-25
12	121424861	A	G	0.38854	1159440	0.0147552	0.00144813	2.21763e-24
12	122291261	G	A	0.142812	1144140	0.012423	0.00196742	2.71289e-10
12	122780375	T	C	0.655402	1140190	-0.011156	0.0015493	5.98959e-13
12	122989412	G	A	0.249539	1118260	-0.0147301	0.00169936	4.39528e-18
12	123817796	C	T	0.208627	1117650	0.0266421	0.00176336	1.41936e-51
12	123821609	C	A	0.0311385	1170180	-0.0220774	0.00393942	2.09185e-08
12	12396130	C	T	0.187166	1188500	0.0127568	0.0017285	1.58023e-13
12	124099925	C	T	0.433227	1106610	0.00849895	0.00142417	2.40685e-09
12	124774793	C	T	0.19059	1139560	0.0211684	0.00193654	8.19316e-28
12	124801226	T	C	0.277971	1165120	0.0158314	0.00177653	5.04022e-19
12	124826462	T	C	0.162006	1169440	0.022435	0.00201558	8.88457e-29
12	1249250	A	G	0.271455	1142000	0.0102217	0.00154937	4.18539e-11
12	125071709	T	A	0.305412	1109130	0.0138418	0.00151532	6.56759e-20
12	125394828	G	A	0.784812	1116000	0.0147178	0.00169387	3.66102e-18
12	125554355	G	A	0.13524	1153020	0.0109192	0.00200181	4.90625e-08
12	12850368	C	T	0.0971126	1216580	-0.0175109	0.00247948	1.63717e-12
12	12871099	G	T	0.221532	1000860	-0.0248407	0.00180789	5.8342e-43
12	12886027	A	G	0.114662	1002800	0.0142282	0.00237466	2.07697e-09
12	12890626	A	C	0.267337	1035910	-0.0144386	0.00184289	4.69895e-15
12	131617417	C	A	0.341914	1164860	0.0109043	0.00143485	2.97094e-14
12	13202019	G	C	0.608159	1088390	0.0127435	0.00144252	1.00801e-18
12	132609960	A	G	0.146893	1110650	0.0141784	0.0019691	6.00137e-13
12	133393323	T	C	0.0828106	1141420	0.0299387	0.00249447	3.46712e-33
12	1436854	C	T	0.169081	1159680	-0.0172078	0.00182337	3.82323e-21
12	14520241	C	T	0.448255	1157790	0.0139476	0.00137744	4.24594e-24
12	14966165	A	G	0.360809	1170290	-0.0136718	0.00141872	5.59219e-22
12	19975862	T	C	0.271998	1194350	0.00828078	0.00151059	4.20954e-08
12	20514030	G	C	0.457679	1093800	0.0102603	0.00141461	4.07448e-13
12	20536297	A	G	0.314952	1164450	-0.015197	0.00153064	3.12937e-23
12	20617413	G	T	0.18904	1161060	-0.0116503	0.00184033	2.44262e-10
12	20666102	T	G	0.0467839	1176670	0.0255197	0.00325839	4.80155e-15
12	20783761	A	G	0.514872	1116320	-0.0110944	0.00142121	5.8903e-15
12	20852321	G	T	0.577022	1140810	-0.0203331	0.00141138	4.71123e-47
12	21388905	T	G	0.355729	1154680	-0.00854605	0.00143105	2.34575e-09
12	22433927	T	C	0.219498	1184970	-0.0117935	0.00163089	4.78165e-13
12	23982559	T	C	0.113976	1141450	0.0121733	0.00217067	2.04582e-08
12	24093062	G	A	0.281443	1064400	-0.0162139	0.0016142	9.70566e-24
12	24199091	T	C	0.203454	1191230	0.0182916	0.00169698	4.33049e-27
12	24414936	A	G	0.0265806	1194350	-0.0229142	0.00418733	4.44275e-08
12	26453283	G	A	0.25283	1197360	-0.0132695	0.00154473	8.68489e-18
12	28005841	T	C	0.172032	1201420	0.0209258	0.00183234	3.31342e-30
12	28088095	G	A	0.382717	1128300	0.0170774	0.0014729	4.40018e-31
12	28110604	A	G	0.0396207	1200730	0.0582842	0.00367207	9.85581e-57
12	28139005	C	T	0.220887	1152570	-0.0113067	0.00176111	1.36067e-10
12	28333506	G	A	0.160713	1152890	0.0188673	0.00192817	1.30512e-22
12	28538435	C	T	0.298655	1087360	-0.0316729	0.00161232	6.47489e-86
12	28852600	A	G	0.34154	1139060	0.0139382	0.0014722	2.86334e-21
12	29089685	C	T	0.142846	1163480	-0.0128461	0.00195604	5.11992e-11
12	29519164	A	C	0.705442	1158760	-0.0206132	0.00150337	8.68655e-43
12	2964684	T	C	0.193058	1190640	0.0126063	0.00170535	1.44456e-13
12	30815777	C	T	0.479508	1154890	-0.0105823	0.00136795	1.02656e-14
12	3387697	C	T	0.176869	1201160	0.0155793	0.00175635	7.29496e-19
12	34030026	T	C	0.200759	1071200	-0.00966798	0.00177165	4.8409e-08
12	3918475	G	A	0.637708	1169730	0.00940238	0.00143935	6.47288e-11
12	3993809	G	A	0.564194	1206030	-0.00787917	0.0013739	9.75747e-09
12	42642541	A	C	0.202363	1144270	0.011745	0.00172247	9.18551e-12
12	42881848	A	C	0.229442	1156490	-0.0120367	0.00163921	2.08896e-13
12	43055117	T	C	0.365242	1182150	-0.00910583	0.00140394	8.81945e-11
12	4357261	T	A	0.453098	1186460	0.0130876	0.00150466	3.37618e-18
12	4374373	G	A	0.209915	1191890	-0.0231806	0.00183332	1.20688e-36
12	43855799	G	A	0.128357	1163650	0.014165	0.00203987	3.80993e-12
12	4386064	G	A	0.0830784	1129770	-0.0220194	0.00259476	2.13703e-17
12	4399087	G	T	0.167836	1127360	-0.0202175	0.001963	7.10065e-25
12	4399496	T	C	0.0784728	1173020	-0.016014	0.00257079	4.68755e-10
12	4408673	C	T	0.271529	1023310	0.0110411	0.00172654	1.60626e-10
12	4557597	A	C	0.317336	1124730	0.00871926	0.00148976	4.83401e-09
12	46344979	C	T	0.204665	1186330	-0.0147044	0.00167483	1.64032e-18
12	46606974	A	G	0.0280429	1139270	-0.0265557	0.00421316	2.91892e-10
12	46796522	A	C	0.316835	1147620	-0.0217205	0.00168396	4.59158e-38
12	47174316	A	G	0.383164	1151020	-0.012933	0.00158188	2.94205e-16
12	47329779	A	C	0.046087	1151630	0.0215347	0.00336114	1.48443e-10
12	47342876	A	G	0.0731675	1140070	-0.0208803	0.00270252	1.10776e-14
12	48149752	G	T	0.126186	1192230	-0.0123657	0.00203242	1.17076e-09
12	48392433	G	A	0.627579	1113090	-0.0168069	0.00146671	2.12269e-30
12	48515720	T	C	0.14039	1157870	0.0239764	0.00217519	2.97111e-28
12	48742524	G	T	0.545687	1152490	0.0129604	0.00151338	1.09103e-17
12	49069636	C	T	0.0230316	1230730	-0.025526	0.00445152	9.79569e-09
12	49073156	A	G	0.321117	1147420	0.0103948	0.0014909	3.12024e-12
12	49218546	A	G	0.0568847	1149470	0.017948	0.00298425	1.80724e-09
12	49344508	T	C	0.0856096	1204490	0.0183187	0.0024079	2.78906e-14
12	50285562	T	C	0.360364	1134710	0.00823327	0.00144215	1.13635e-08
12	51188397	C	T	0.338767	1131410	0.0184776	0.00148114	1.01924e-35
12	51604820	T	C	0.201848	1158730	-0.0119708	0.00173354	5.0061e-12
12	51651156	G	A	0.14826	1144430	0.0114145	0.00194678	4.53792e-09
12	53463972	C	T	0.0879434	1147860	0.0285307	0.00243312	9.38174e-32
12	53507291	T	C	0.051386	1203510	-0.0216357	0.00304064	1.11519e-12
12	53727955	G	A	0.323728	1163050	0.0121748	0.00146424	9.19269e-17
12	53934940	C	A	0.0278181	1143080	0.0341823	0.00419562	3.72642e-16
12	5538112	A	G	0.0911616	1202650	-0.0135041	0.00232713	6.51726e-09
12	56667298	C	T	0.0678066	1165250	0.0467918	0.00283517	3.4284e-61
12	56865056	C	G	0.1792	1191680	-0.0143733	0.00183724	5.14368e-15
12	570947	A	G	0.421485	993298	-0.0174121	0.00162484	8.54498e-27
12	57146069	G	T	0.102142	1197910	-0.0267518	0.00222622	2.90376e-33
12	573870	G	A	0.588079	1180890	-0.016891	0.00149344	1.16922e-29
12	57409239	A	G	0.0850261	1176660	0.0154677	0.00245168	2.80807e-10
12	57444567	T	C	0.0576247	1194340	0.0229283	0.0028958	2.41777e-15
12	58087486	C	T	0.077214	1183380	-0.0202555	0.0025521	2.07462e-15
12	58256010	C	T	0.322819	1133170	-0.0285686	0.00150187	1.12022e-80
12	59000183	G	C	0.274455	1184830	-0.00915918	0.00151718	1.57023e-09
12	59733704	C	T	0.445543	1151520	0.0096758	0.00140125	5.01545e-12
12	59977701	A	G	0.112761	1157340	0.0251145	0.0021956	2.68274e-30
12	62846107	T	C	0.412185	1114220	-0.0104224	0.00141409	1.7017e-13
12	64485360	A	G	0.264013	1008400	0.0113747	0.00166037	7.35011e-12
12	65185729	G	A	0.412532	1128900	0.0082631	0.00142433	6.57697e-09
12	65711378	A	G	0.478171	1124880	0.0156992	0.00142917	4.52148e-28
12	6572191	T	C	0.504467	1194040	0.00738373	0.00134671	4.18675e-08
12	65942370	A	G	0.146479	1130930	-0.0169271	0.00204202	1.13834e-16
12	66128647	T	C	0.07212	1141360	0.0395508	0.00269111	6.7564e-49
12	66228059	C	A	0.0910735	1112370	0.0165492	0.00266801	5.54506e-10
12	66241898	A	G	0.0723273	1122040	-0.0475854	0.00295239	1.91954e-58
12	66349812	G	A	0.201159	1154550	-0.0325784	0.00193982	2.67536e-63
12	66359752	C	A	0.490472	1167460	0.0414674	0.00156475	9.45578e-155
12	66411692	G	A	0.359709	1114910	-0.0166477	0.00149671	9.71477e-29
12	66459794	G	A	0.356967	1159840	-0.0142949	0.00153673	1.37618e-20
12	66546100	G	A	0.431618	1158950	0.0116941	0.00149644	5.51304e-15
12	672372	A	G	0.353881	1055210	0.0160439	0.0015134	2.94173e-26
12	67825577	G	A	0.274369	1158700	-0.00874152	0.0015296	1.09776e-08
12	6871891	C	T	0.674793	1190460	0.00857837	0.0014403	2.58537e-09
12	68886290	C	T	0.274645	1084270	-0.0111362	0.00158046	1.83942e-12
12	69655167	A	G	0.294031	1114300	-0.00912907	0.0015536	4.20087e-09
12	69811369	C	A	0.31497	1177300	-0.0104629	0.00148494	1.84097e-12
12	69827658	G	T	0.649856	1152840	-0.0375772	0.00143716	1.06958e-150
12	7053149	C	A	0.295794	1159070	0.00960988	0.00149683	1.36117e-10
12	71146605	A	G	0.117874	1092760	0.0121429	0.00217962	2.53127e-08
12	717138	G	A	0.167983	1196780	0.0158876	0.00181603	2.16072e-18
12	7549009	T	C	0.0359982	1223740	0.0233174	0.00357463	6.89044e-11
12	7708544	G	A	0.116787	1175160	-0.0165374	0.00211764	5.74691e-15
12	77432024	G	A	0.178716	1117600	-0.0219476	0.00183101	4.17935e-33
12	77453226	G	T	0.319	1130400	-0.0205338	0.00155254	6.21402e-40
12	77467065	T	C	0.0426991	1137690	-0.0200984	0.00346685	6.7391e-09
12	77470119	C	T	0.126344	1163830	0.0131807	0.0021581	1.01172e-09
12	77634905	T	C	0.0414181	1174090	0.023796	0.00343856	4.50555e-12
12	77827001	A	G	0.0424157	1189950	0.0186553	0.00334202	2.37686e-08
12	78234093	A	G	0.119727	1168530	-0.0140886	0.00211081	2.48125e-11
12	82085705	T	C	0.422054	1097340	0.00801438	0.00142059	1.68489e-08
12	83155579	G	A	0.0595829	1151340	0.0165637	0.00289327	1.03491e-08
12	8896714	G	C	0.0619423	1091150	-0.0168421	0.00296009	1.27248e-08
12	8924278	T	C	0.182143	1176090	-0.0116315	0.0017699	4.97019e-11
12	90271014	C	G	0.154103	1140850	-0.0189465	0.00191618	4.7102e-23
12	9049233	C	T	0.404688	1182540	-0.0106079	0.00140874	5.06996e-14
12	90755812	T	C	0.161162	1136090	0.0134075	0.00188951	1.28652e-12
12	9084678	A	G	0.159994	1174910	-0.0121447	0.00190247	1.72903e-10
12	91525654	G	A	0.12255	1128030	0.0140617	0.00211342	2.86087e-11
12	92529997	C	A	0.369292	1156930	-0.00868137	0.00141544	8.60657e-10
12	93752086	T	C	0.243289	1159740	-0.0101178	0.0016235	4.60332e-10
12	93919840	T	C	0.201185	1129120	0.0151334	0.00177149	1.31073e-17
12	93950008	C	T	0.0896782	1150670	0.016464	0.00244313	1.59595e-11
12	93978504	T	G	0.219232	1169930	0.0573579	0.00168111	3.84569e-255
12	94106366	A	G	0.501291	1142680	0.033588	0.00153461	3.45607e-106
12	94194890	G	A	0.253187	1178510	-0.0140351	0.00172521	4.10946e-16
12	94207294	G	A	0.49153	1162680	-0.0125908	0.00139605	1.90032e-19
12	94275027	C	T	0.0405431	1111670	-0.0240104	0.00360012	2.56977e-11
12	94295622	G	T	0.173463	1170900	0.0161899	0.00182262	6.5239e-19
12	94324615	G	A	0.39962	1147260	-0.0185649	0.00145852	4.09902e-37
12	94345767	T	C	0.0967104	1172610	-0.0172129	0.00241	9.18112e-13
12	95921261	G	C	0.460482	1121870	0.0120148	0.00139143	5.88072e-18
12	97346924	G	A	0.451828	1102610	0.00940243	0.00140969	2.56081e-11
12	97543091	G	A	0.543875	1143790	-0.0111418	0.00138472	8.53965e-16
12	97792787	A	G	0.48012	1182250	0.00755879	0.00136755	3.25287e-08
12	97885468	G	A	0.182932	1148230	0.0111358	0.00180209	6.43481e-10
12	98410613	A	G	0.38813	1154930	-0.00792228	0.00140704	1.7975e-08
13	101288992	T	C	0.446156	1157430	-0.00910615	0.00137323	3.32972e-11
13	101706193	C	A	0.213347	1175050	-0.012252	0.00166023	1.58618e-13
13	102104943	A	G	0.400855	1017520	0.00915693	0.00149111	8.19889e-10
13	102451029	A	G	0.415228	1150610	0.0100338	0.00138954	5.16167e-13
13	109811018	T	C	0.46763	1157490	0.00759703	0.00137509	3.29972e-08
13	109816688	A	G	0.097996	1169930	0.0143179	0.00229534	4.43769e-10
13	113915485	A	G	0.156321	1074400	0.0116478	0.00195082	2.3618e-09
13	115029162	A	G	0.227193	1172680	-0.0208554	0.00161845	5.39752e-38
13	21320744	G	A	0.170491	1178190	0.0117337	0.00180442	7.88556e-11
13	21570202	G	C	0.122499	1190100	-0.0270108	0.00205952	2.7002e-39
13	24255790	G	A	0.429495	1159610	-0.00761495	0.00137758	3.2435e-08
13	27711717	G	T	0.13258	1144800	-0.0139856	0.00202546	5.02503e-12
13	28084069	C	T	0.146999	1156590	0.0171451	0.00192996	6.47054e-19
13	28816404	A	G	0.0594613	1152710	-0.0173394	0.00289198	2.02612e-09
13	30172751	T	G	0.219899	1111400	0.0176211	0.00168166	1.08564e-25
13	32748447	C	T	0.0937141	1184970	0.0212645	0.00231501	4.0967e-20
13	33122795	C	T	0.365134	1116710	0.0200348	0.00144355	8.51369e-44
13	33693837	T	C	0.22537	1175610	-0.0110768	0.00162103	8.30464e-12
13	35980006	T	C	0.645821	1150780	-0.00872756	0.00143163	1.08604e-09
13	36848187	C	T	0.266944	1126920	-0.0085536	0.00156392	4.51714e-08
13	37455391	A	G	0.204733	1180330	0.00948772	0.00167531	1.48527e-08
13	38835360	C	T	0.452864	1160860	0.00805011	0.00136963	4.16253e-09
13	39585178	T	C	0.143903	1163260	-0.0168251	0.00194108	4.40067e-18
13	40342557	A	G	0.328707	1099500	0.0110532	0.00150269	1.90054e-13
13	40518465	C	T	0.371731	1143710	0.00864642	0.00143235	1.57447e-09
13	41109429	C	A	0.150024	1181930	-0.0157104	0.00189327	1.05841e-16
13	41248037	T	C	0.710899	1112060	0.011327	0.00153841	1.80041e-13
13	42407759	T	C	0.313253	1160480	0.0100209	0.00147401	1.05796e-11
13	42754522	C	T	0.396528	1143520	-0.0122586	0.0014073	3.01952e-18
13	44981909	A	G	0.451844	1149790	0.0119317	0.00137647	4.38486e-18
13	47073342	C	T	0.28578	1118040	-0.0130364	0.00162839	1.18816e-15
13	47238854	A	G	0.24205	1123910	-0.0118932	0.00171352	3.89906e-12
13	47898029	A	C	0.334344	1154760	-0.00985558	0.00144988	1.06453e-11
13	49143427	A	G	0.708322	1103230	-0.0162685	0.00155071	9.5022e-26
13	49983055	C	A	0.280255	1073570	-0.0155494	0.00162032	8.2707e-22
13	50031170	T	G	0.0116138	1144830	-0.0587677	0.00681651	6.61584e-18
13	50179454	C	T	0.587655	1117500	0.010991	0.00145493	4.21002e-14
13	50233692	G	A	0.0939742	1139110	0.0414429	0.00314278	1.0466e-39
13	50273833	T	C	0.0264813	1139170	-0.0713148	0.00524104	3.63863e-42
13	50406988	G	T	0.109542	1130860	-0.0202956	0.00256282	2.38905e-15
13	50438236	A	G	0.18832	1145660	-0.0133675	0.00190923	2.53251e-12
13	50545357	A	C	0.059088	1147060	-0.0312303	0.00298551	1.31014e-25
13	50573919	G	T	0.250339	1133710	0.0191307	0.00198393	5.27117e-22
13	50677611	A	G	0.1233	1136640	0.0251767	0.0025293	2.42181e-23
13	51029324	G	A	0.0857792	1157860	-0.0157591	0.00259787	1.31002e-09
13	51106788	A	G	0.275829	1151060	-0.0376304	0.00180632	2.19076e-96
13	51119737	C	T	0.316879	1151910	0.0124487	0.00157314	2.50598e-15
13	51143755	C	T	0.214667	1139140	0.0249207	0.00190525	4.28451e-39
13	51172963	A	G	0.0988916	1125740	0.0240857	0.00261942	3.74822e-20
13	51383943	A	G	0.430177	1121910	-0.0124272	0.00142015	2.12169e-18
13	51675480	A	C	0.180692	1075600	0.0150838	0.00185657	4.49036e-16
13	52685097	A	G	0.075101	1101730	0.0218514	0.00266044	2.14937e-16
13	54102206	A	G	0.128915	1167250	0.0111911	0.00203107	3.58921e-08
13	58394619	A	G	0.696171	1106700	-0.0117655	0.00151924	9.61016e-15
13	73324751	T	C	0.502123	1134240	0.00960239	0.00140381	7.90574e-12
13	73567517	A	G	0.398527	1109910	-0.00949916	0.00148885	1.76858e-10
13	73631873	G	A	0.0772525	1189560	-0.0192499	0.00266964	5.56695e-13
13	73857709	G	T	0.290283	1171320	0.0149514	0.00150309	2.59578e-23
13	74566403	T	G	0.240513	1125000	-0.00921644	0.00162171	1.32232e-08
13	75043114	G	T	0.453227	1145960	-0.00864061	0.0013799	3.80615e-10
13	75724384	T	C	0.5746	1152470	0.00856709	0.00138408	6.0263e-10
13	76218076	T	C	0.317206	1177380	-0.00920458	0.00145443	2.47295e-10
13	78594589	T	C	0.122421	1108730	-0.0147787	0.002128	3.78777e-12
13	80717156	A	G	0.277788	1170490	0.0154082	0.00153078	7.8396e-24
13	80818416	T	C	0.318451	1137810	-0.0095342	0.00149077	1.60052e-10
13	81355623	A	G	0.328218	1111240	0.0136734	0.00148631	3.59377e-20
13	85936251	A	G	0.372181	1072450	0.0133932	0.00146691	6.83869e-20
13	91802026	T	C	0.206004	1169360	-0.013848	0.00168229	1.84692e-16
13	92020042	G	A	0.38905	1165600	0.023713	0.00139768	1.46635e-64
13	93881700	G	A	0.184322	1177020	-0.0105793	0.00174561	1.35665e-09
13	95922407	C	T	0.282005	1137260	-0.00854442	0.00153016	2.35034e-08
13	96761503	A	G	0.142468	1114520	0.014545	0.00199005	2.69384e-13
13	99573821	C	T	0.229638	1127060	0.0156532	0.0016445	1.75707e-21
14	100133398	T	C	0.390535	1162560	0.00983455	0.0013961	1.86397e-12
14	101198741	T	C	0.0922051	1179220	0.0227499	0.00233774	2.21062e-22
14	101350298	T	C	0.375438	1176480	0.00938204	0.00139831	1.95204e-11
14	102979463	C	T	0.7114	1110820	0.0199167	0.00153874	2.55665e-38
14	103959289	T	G	0.13501	1149060	0.044158	0.00206504	1.90037e-101
14	103967299	A	G	0.283102	1121280	0.0229808	0.00158469	1.18178e-47
14	105252070	C	T	0.287847	937695	0.0101834	0.00167482	1.19945e-09
14	20942744	G	A	0.19961	1165030	-0.011093	0.00170213	7.16662e-11
14	21540062	T	C	0.530627	1124640	0.0095735	0.00151125	2.37593e-10
14	21565189	C	T	0.161649	1154320	-0.0127146	0.00202467	3.3892e-10
14	21699069	C	A	0.249029	1196370	0.0143306	0.00157388	8.60416e-20
14	21882649	T	G	0.136175	1114240	0.0271059	0.00208234	9.79001e-39
14	21945629	T	C	0.139218	1206600	-0.0137965	0.00196067	1.96972e-12
14	23313633	A	G	0.024967	1184100	0.0339222	0.00433889	5.35907e-15
14	23623003	T	C	0.0105632	1099130	0.0409925	0.00686815	2.3946e-09
14	23759156	A	G	0.307536	1157340	-0.0239294	0.00165609	2.53274e-47
14	23816998	T	C	0.494304	1118340	-0.0112565	0.00155802	5.01512e-13
14	23977010	G	A	0.747156	1177660	0.0155418	0.00156031	2.26552e-23
14	24352312	A	G	0.203023	1189390	0.00968227	0.00167625	7.64296e-09
14	24567304	C	A	0.24808	1004900	-0.0151619	0.00171087	7.85417e-19
14	24707479	A	G	0.0473048	1206190	0.032176	0.00324396	3.45103e-23
14	24830850	T	C	0.288823	1195260	0.0279433	0.00152746	9.24128e-75
14	24903964	T	C	0.12893	1036560	0.0129309	0.00215439	1.9479e-09
14	31171830	C	T	0.66784	1116480	-0.0110866	0.00147569	5.78522e-14
14	33410749	C	A	0.184331	1173540	0.01192	0.00174805	9.16739e-12
14	35224430	A	C	0.483791	1125550	0.0114484	0.00143432	1.44275e-15
14	35845275	C	T	0.181908	1106040	0.0133464	0.00190455	2.42374e-12
14	35871093	T	C	0.373751	1162040	-0.0133219	0.0014514	4.36711e-20
14	36249574	G	A	0.304348	1133200	0.0146389	0.00152927	1.04395e-21
14	37117929	A	G	0.387705	1158730	0.0111283	0.00140068	1.94382e-15
14	37144516	T	C	0.242384	1129570	0.0212593	0.00161276	1.11426e-39
14	38563111	C	T	0.333878	1153810	0.00898379	0.00144972	5.75896e-10
14	50981217	A	G	0.0551433	1149900	0.0240803	0.00300001	1.00106e-15
14	52501235	A	C	0.086194	1130690	-0.0140593	0.00246241	1.13273e-08
14	52989228	A	G	0.345641	1152750	0.00900077	0.00143963	4.04919e-10
14	54321284	A	G	0.652383	1093220	0.0141911	0.00147673	7.26768e-22
14	54647436	T	C	0.200093	1138060	-0.0184854	0.00172388	7.92999e-27
14	55199959	C	T	0.29364	1171640	0.0183971	0.00149705	1.03947e-34
14	55204657	G	C	0.173804	1101310	-0.0128088	0.00190481	1.76247e-11
14	55265529	T	C	0.449709	1147040	-0.0196039	0.00145472	2.16228e-41
14	55328635	T	C	0.308383	1122100	-0.0105347	0.00155848	1.3839e-11
14	55897498	C	T	0.0879276	1116330	0.0184632	0.0025819	8.61471e-13
14	56108007	A	G	0.272904	1108460	0.0138964	0.00160001	3.78147e-18
14	56604955	C	A	0.275204	1096340	-0.0091729	0.00157093	5.24626e-09
14	58853140	C	T	0.405876	1120250	-0.00906396	0.00141766	1.62023e-10
14	59238166	A	G	0.0942831	1152660	0.0173286	0.00235932	2.06148e-13
14	59278132	A	T	0.175836	1128030	-0.0152552	0.00183466	9.1787e-17
14	59694643	A	G	0.238998	1142020	-0.0148567	0.00161569	3.7395e-20
14	61072875	C	T	0.602644	1134660	-0.0365765	0.00143314	1.12765e-143
14	61557433	G	A	0.287439	1092680	0.00895104	0.0015771	1.38184e-08
14	63866686	C	A	0.0900041	1134020	-0.0206727	0.00247016	5.81309e-17
14	63965522	C	T	0.163705	1159300	0.0127959	0.00190074	1.67246e-11
14	64604595	A	G	0.054092	1169380	0.017917	0.00306654	5.13495e-09
14	64681193	C	T	0.625887	1143850	0.00962973	0.00145238	3.34966e-11
14	65596490	G	A	0.382228	1143640	-0.0210111	0.00142243	2.24547e-49
14	66067088	T	G	0.41177	1130190	-0.0100432	0.0014101	1.06109e-12
14	68673079	C	T	0.150873	1122690	-0.0222631	0.00194882	3.17595e-30
14	68915294	C	A	0.1286	1167480	0.0197453	0.00203693	3.20963e-22
14	69034682	T	C	0.232587	1158250	0.0105655	0.00163	9.05886e-11
14	69126756	A	G	0.22456	1131500	-0.0120146	0.00165635	4.05577e-13
14	69446113	A	C	0.21986	1163960	0.00945862	0.0016453	8.98487e-09
14	70415359	A	G	0.361758	1139370	0.0169217	0.00145427	2.71011e-31
14	70620642	C	A	0.432804	1090620	0.00915201	0.00144242	2.22595e-10
14	71441858	A	G	0.0576626	1148550	0.0185314	0.00294203	2.99858e-10
14	73742281	A	G	0.284054	1130540	-0.0142313	0.00154346	2.96026e-20
14	74248739	A	G	0.321755	1039780	-0.00947968	0.00155762	1.15766e-09
14	74978865	C	T	0.354754	1151000	-0.0316849	0.00144145	4.35562e-107
14	75034699	C	A	0.555923	1122430	-0.0196175	0.00141855	1.69609e-43
14	75601862	A	G	0.519232	1115790	0.00787965	0.00140287	1.94498e-08
14	75744304	T	G	0.257283	1089310	-0.00966997	0.00161974	2.37132e-09
14	75758122	T	C	0.343659	1111600	-0.00993301	0.00148586	2.30917e-11
14	76161307	A	G	0.0358496	1155820	0.0243868	0.00369467	4.09662e-11
14	76366998	G	A	0.142049	1088720	0.0229934	0.00203531	1.35403e-29
14	76547525	A	G	0.0651501	1067270	-0.0270194	0.00290049	1.21433e-20
14	78897114	A	G	0.49087	1087680	0.00825016	0.00140898	4.75796e-09
14	79942647	A	G	0.212289	1157260	0.0146744	0.00167133	1.63352e-18
14	80957923	T	C	0.324983	1118750	0.00867355	0.00148438	5.12007e-09
14	81829172	G	A	0.360607	1160710	-0.00802579	0.00142075	1.61394e-08
14	89508519	C	T	0.20388	1152790	-0.010598	0.001698	4.3353e-10
14	89858390	C	A	0.472851	1155700	0.00863992	0.00136842	2.72276e-10
14	90986846	A	C	0.344639	1149050	0.0122432	0.0014422	2.07977e-17
14	91280959	G	T	0.369569	1163120	0.0082731	0.00141241	4.70113e-09
14	92136126	G	C	0.0999724	1157010	-0.0198385	0.00228989	4.57427e-18
14	92322416	C	T	0.510816	1153360	-0.0217468	0.00149616	7.26144e-48
14	92332816	C	T	0.19762	1183400	-0.0159461	0.00185027	6.79917e-18
14	92428410	A	G	0.428036	1151790	-0.0370607	0.00145142	8.26665e-144
14	92579923	T	C	0.276363	993559	0.0117912	0.00172883	9.08486e-12
14	93407062	A	G	0.37855	1055080	0.0195971	0.00147698	3.53383e-40
14	93470126	A	G	0.281371	1156840	0.0119832	0.00152176	3.41966e-15
14	94863636	A	C	0.0437307	1143220	0.0458169	0.00335851	2.25212e-42
14	95554142	C	T	0.35749	979501	0.0126837	0.00154825	2.56343e-16
14	98883534	T	C	0.459609	1143960	-0.00818044	0.00137785	2.90112e-09
15	100516916	C	G	0.330602	1140810	-0.0306408	0.00148255	6.76815e-95
15	100601469	A	C	0.20803	1101960	0.0210769	0.00175088	2.24596e-33
15	100674837	T	G	0.0608534	1152000	-0.0310137	0.00289269	8.07578e-27
15	100690148	G	A	0.314811	1085660	0.0173389	0.00161945	9.46968e-27
15	100697968	C	T	0.353863	1136720	0.0164144	0.001519	3.2215e-27
15	100700520	C	T	0.335901	837633	0.0135673	0.00173039	4.48372e-15
15	100700797	A	G	0.00659587	849965	-0.0636994	0.00987261	1.10289e-10
15	100765385	A	G	0.599019	1125410	-0.0287291	0.00151257	1.92763e-80
15	100810235	A	G	0.515268	1124290	0.0207025	0.00153763	2.5501e-41
15	100835108	A	G	0.0253981	1145210	-0.0257897	0.00445841	7.27294e-09
15	100868587	T	C	0.287055	1120520	0.0139218	0.00167402	9.06781e-17
15	101066561	C	T	0.31497	1120750	0.0118824	0.0015011	2.45743e-15
15	101427998	C	A	0.0109183	1038790	-0.0458731	0.00694156	3.88286e-11
15	101575202	G	T	0.443454	1119720	0.0140754	0.00147495	1.38767e-21
15	101580693	C	T	0.0821098	1169490	0.0149854	0.00254642	3.98356e-09
15	101632330	A	G	0.235793	1081070	-0.014576	0.00170673	1.33838e-17
15	101725233	C	A	0.145372	1172380	0.0177383	0.0019756	2.74119e-19
15	101762539	T	C	0.241043	1160680	-0.0192652	0.00163754	5.9305e-32
15	102014347	A	G	0.163588	1033030	-0.0117573	0.00195416	1.78181e-09
15	22969232	A	G	0.155174	969421	-0.0177326	0.00205959	7.32003e-18
15	28530182	T	C	0.856073	930822	0.013288	0.00216839	8.8968e-10
15	30156227	A	G	0.462964	1183650	0.00779574	0.00135355	8.43639e-09
15	38361447	T	C	0.0666268	1157550	0.024941	0.00274076	9.03142e-20
15	38373830	T	C	0.213697	1088770	0.0114258	0.00173722	4.79847e-11
15	38500929	C	T	0.247275	1152680	0.0141641	0.00159091	5.43079e-19
15	38652032	C	T	0.341935	1115130	0.00989649	0.00147849	2.17676e-11
15	39100740	A	G	0.442509	1137950	-0.00991308	0.00138712	8.89937e-13
15	39287452	A	T	0.432938	1145570	-0.00809752	0.00138637	5.19522e-09
15	40184587	C	T	0.369858	1137910	0.0104116	0.00142811	3.08888e-13
15	40410840	G	A	0.534116	1098750	-0.0117596	0.00140529	5.85688e-17
15	40617209	T	C	0.0770768	1179500	0.0166776	0.00253927	5.10475e-11
15	41432187	A	G	0.364467	1097900	-0.0122568	0.00162297	4.28254e-14
15	41789091	G	A	0.221546	1126480	-0.0127557	0.00185803	6.64205e-12
15	42898612	T	C	0.144174	1130570	-0.0145776	0.00196834	1.30154e-13
15	43214759	G	T	0.120555	1062000	0.0151987	0.00219058	3.9712e-12
15	46780520	T	C	0.164321	1118820	0.0125206	0.00187809	2.61659e-11
15	47676489	C	A	0.216106	1154460	-0.0145341	0.00170304	1.41082e-17
15	47704396	A	G	0.133611	1081390	0.0135357	0.00214982	3.04991e-10
15	47926609	C	A	0.349747	1136190	0.0139423	0.00148821	7.35722e-21
15	48576381	C	T	0.125785	1096620	0.0138646	0.00224274	6.32947e-10
15	48686310	T	C	0.0936715	1014060	-0.0359691	0.00261133	3.64286e-43
15	48729030	C	T	0.0936259	1126570	-0.03798	0.00243101	5.06222e-55
15	50587336	A	G	0.173039	1166940	0.0148251	0.00182136	3.96731e-16
15	50776640	G	A	0.16519	1131900	0.0177074	0.00208635	2.11561e-17
15	50895041	T	C	0.0378072	1133110	-0.0302747	0.0036878	2.22272e-16
15	51155225	T	C	0.324524	1034250	-0.0107323	0.00192636	2.52845e-08
15	51225825	G	A	0.494665	1083890	0.0130003	0.00175955	1.48593e-13
15	51570853	A	G	0.04751	1177440	-0.0352634	0.00343576	1.02746e-24
15	51607069	T	C	0.214525	1105130	-0.0156332	0.00204473	2.07907e-14
15	51620983	C	G	0.371032	1143670	-0.0226891	0.00151376	8.71569e-51
15	51670821	T	C	0.0884981	1135530	0.0320376	0.00284012	1.64055e-29
15	53926729	G	A	0.451179	1115510	0.00949772	0.0013978	1.08498e-11
15	55788832	T	C	0.0764313	1145570	-0.0210557	0.00258266	3.55854e-16
15	56117756	A	C	0.287005	1122000	-0.00967067	0.00153283	2.80788e-10
15	60771289	A	G	0.191233	1147690	-0.0130992	0.00177315	1.49596e-13
15	60800145	G	A	0.0979977	1166740	0.0135961	0.00232052	4.65434e-09
15	61055633	T	G	0.408191	1149850	-0.00863523	0.00139737	6.42456e-10
15	61399373	T	C	0.224003	1154900	-0.0210379	0.00164005	1.1485e-37
15	61457999	A	T	0.06467	1125970	0.0164913	0.00281536	4.69517e-09
15	62380259	T	C	0.452908	1089620	-0.0203087	0.00141396	8.83555e-47
15	63056159	T	A	0.680921	1119910	0.0100453	0.00149153	1.64027e-11
15	63422772	C	T	0.497972	1117310	0.00860519	0.00139759	7.40629e-10
15	63793571	G	A	0.355703	1144830	0.00969972	0.00144264	1.77279e-11
15	66055456	G	C	0.177691	1122700	0.0196121	0.00181559	3.36563e-27
15	66581399	A	C	0.079498	1109770	-0.0143669	0.00258673	2.79058e-08
15	66884987	C	T	0.435971	1102200	0.00879562	0.00142102	6.02886e-10
15	66890904	A	T	0.0653517	1130410	-0.0232516	0.00279968	9.97259e-17
15	66999828	G	A	0.254283	1140930	0.0239285	0.00158735	2.38268e-51
15	67328417	A	G	0.473577	1127120	0.00879778	0.00142194	6.12524e-10
15	67383287	G	A	0.434185	1153470	-0.011157	0.00142558	5.02395e-15
15	67461311	T	C	0.394494	1130840	0.0215944	0.00144958	3.44691e-50
15	67476768	T	C	0.238431	1039420	-0.0232475	0.00191937	9.12296e-34
15	67934454	T	C	0.226512	1132660	0.0225402	0.00186795	1.58152e-33
15	69021194	T	G	0.461	883264	-0.0110174	0.00156798	2.11853e-12
15	70012306	C	T	0.238025	1132650	-0.0105604	0.00165279	1.66493e-10
15	70032794	A	G	0.0920844	1163920	-0.0474755	0.00239398	1.60068e-87
15	70127589	G	A	0.157139	997534	-0.0162531	0.00202976	1.17186e-15
15	70356150	T	C	0.164921	1139290	0.0352745	0.00186081	3.89742e-80
15	70508223	C	A	0.35226	1096190	0.0118018	0.00147446	1.20244e-15
15	70777612	G	A	0.228988	1058750	-0.0138259	0.00170313	4.74168e-16
15	71831301	T	C	0.425233	1139440	0.00985979	0.00139518	1.5827e-12
15	72115230	C	T	0.203984	1111900	0.0120541	0.00174271	4.61743e-12
15	72137272	T	G	0.0174768	1085050	0.0763701	0.00541919	4.22092e-45
15	72875842	A	G	0.036514	1099080	0.021462	0.00374783	1.02522e-08
15	73993571	C	T	0.479584	1023020	-0.0100726	0.00146012	5.25547e-12
15	74228810	A	G	0.359303	1102180	-0.0280163	0.00156189	6.0212e-72
15	74241749	C	T	0.173037	1149960	0.0168257	0.00191949	1.85616e-18
15	74336633	C	T	0.451752	1150500	0.0307167	0.00139676	3.4834e-107
15	74472199	T	C	0.684613	1100290	0.0142686	0.00157376	1.22866e-19
15	74789404	A	G	0.0874102	1102200	-0.0211271	0.00251231	4.12044e-17
15	75330159	G	T	0.44044	1101940	0.0100534	0.00144428	3.3821e-12
15	75812474	G	A	0.242951	1115560	0.0197581	0.00165593	8.09002e-33
15	77033934	A	G	0.303544	1061360	-0.012992	0.00163227	1.72756e-15
15	77290041	A	G	0.20246	1090360	0.0135333	0.00193256	2.50888e-12
15	77312826	C	T	0.0868838	1089290	0.0228741	0.00255874	3.90523e-19
15	77830090	A	G	0.392064	1125970	-0.00937269	0.00150588	4.84479e-10
15	79231478	C	T	0.122518	1125940	0.0122488	0.0021129	6.74562e-09
15	81591265	T	C	0.0687786	1162100	0.0246242	0.00269426	6.27269e-20
15	81823538	T	C	0.287177	1134220	-0.0192937	0.00152761	1.44256e-36
15	82217410	A	C	0.164657	1167380	-0.018263	0.00183857	2.9834e-23
15	84249460	T	C	0.140531	1128010	-0.013757	0.0020786	3.63169e-11
15	84305444	G	A	0.288606	1088060	-0.0201764	0.00169164	8.54465e-33
15	84364788	A	G	0.0789281	1157900	0.0239715	0.00267726	3.43709e-19
15	84513686	G	A	0.111869	1153490	-0.0187087	0.00236389	2.48501e-15
15	84573041	T	G	0.484587	1121460	-0.0548169	0.00159975	2.53184e-257
15	84645052	A	T	0.506659	1115240	-0.00863081	0.00147366	4.72115e-09
15	85673176	C	A	0.316287	1097420	0.0182188	0.00154597	4.67837e-32
15	86128717	T	C	0.30205	1122580	-0.0177088	0.00154538	2.11531e-30
15	89106326	T	G	0.356826	1034430	0.0189299	0.00155128	3.006e-34
15	89194782	T	G	0.181237	1098900	0.0117584	0.00193823	1.30686e-09
15	89265319	A	G	0.147505	1136600	0.0187575	0.00204616	4.85578e-20
15	89269724	C	A	0.321717	1088590	0.0121567	0.00168773	5.88882e-13
15	89345947	A	G	0.517142	1142960	-0.0221949	0.00145633	1.91019e-52
15	89357521	G	A	0.0972955	930568	0.024406	0.00274082	5.35655e-19
15	89388905	T	C	0.0260467	1189300	-0.139102	0.00456705	9.48186e-204
15	89398605	T	G	0.640444	1157220	-0.0316707	0.00162042	4.57942e-85
15	89415247	G	C	0.269782	1114230	-0.0235206	0.00173679	8.7692e-42
15	89450087	T	C	0.270466	1135650	-0.00990524	0.00160672	7.05403e-10
15	89899624	C	T	0.359822	1113920	-0.0132332	0.00145244	8.16113e-20
15	90114309	A	G	0.602521	1134440	-0.00890096	0.0014106	2.78908e-10
15	90618867	T	G	0.377021	1087650	-0.0153574	0.00145553	5.02211e-26
15	91045419	T	G	0.547805	1108570	-0.0126618	0.00140728	2.31143e-19
15	91356504	C	T	0.355783	1151700	0.0107649	0.00143367	5.9726e-14
15	91498246	A	C	0.592676	1122960	0.00913587	0.00141224	9.8602e-11
15	92549465	A	G	0.15807	1155290	0.0151153	0.00187335	7.1103e-16
15	93429646	A	G	0.330309	1130010	0.00936337	0.00147006	1.89768e-10
15	93606494	T	C	0.0896052	1111870	0.0162034	0.00243958	3.09705e-11
15	93688462	T	C	0.0434827	1135400	-0.0218474	0.0033821	1.04896e-10
15	93844518	G	C	0.607135	1125030	0.00956315	0.00141879	1.58024e-11
15	94029153	T	A	0.307917	1154930	-0.00923513	0.0014812	4.52082e-10
15	94551607	G	A	0.43229	1078930	0.0202648	0.00142814	1.06181e-45
15	95434707	C	T	0.477422	1136170	0.00831216	0.00138007	1.71225e-09
15	95828705	C	T	0.718803	1131090	-0.0112196	0.00153711	2.89568e-13
15	96032676	C	T	0.339492	1150760	0.00886585	0.00144892	9.4213e-10
15	96158994	C	T	0.459216	1143310	0.00891487	0.00138131	1.08994e-10
15	96710126	T	C	0.191742	1188220	-0.012023	0.00171251	2.20748e-12
15	96790606	G	C	0.102935	1155460	-0.0128215	0.00224926	1.19587e-08
15	99084760	A	C	0.0804567	1137460	0.0143746	0.00255462	1.8345e-08
15	99086389	G	T	0.0634347	1099950	0.0221195	0.00289728	2.26543e-14
15	99120152	G	A	0.209064	1100920	-0.0122353	0.00177832	5.97314e-12
15	99168770	T	C	0.506537	1131540	-0.0254178	0.00186589	2.94782e-42
15	99182531	T	C	0.440972	1030450	-0.0370678	0.00207947	4.47284e-71
15	99186979	T	G	0.106695	1087770	-0.0779583	0.00329702	1.32542e-123
15	99192483	T	C	0.0365784	1119980	-0.102292	0.00474565	4.76598e-103
15	99210831	C	T	0.098314	1156450	-0.0191643	0.00289236	3.45302e-11
15	99227787	A	G	0.228059	1174840	-0.0242266	0.00180074	2.92861e-41
15	99396694	C	T	0.220653	1068880	0.0192674	0.00174145	1.87543e-28
15	99471866	A	G	0.326155	1137810	-0.0099827	0.00155036	1.20297e-10
15	99498433	C	T	0.507069	1154910	-0.0178158	0.0014375	2.83111e-35
15	99573159	G	T	0.18719	1133010	0.0143201	0.00178186	9.23817e-16
16	10756047	T	C	0.35788	1138590	0.0115242	0.0014359	1.00872e-15
16	1133049	A	G	0.550863	947773	-0.0137706	0.00151755	1.14492e-19
16	12098857	G	T	0.513667	1157950	0.00861108	0.00136574	2.88061e-10
16	12888567	A	G	0.0209506	1190150	-0.032394	0.00470139	5.56753e-12
16	14395432	C	T	0.328056	1174680	0.0269517	0.00145037	4.43903e-77
16	14632506	T	C	0.242467	1130360	-0.0168921	0.00163127	3.96479e-25
16	15132108	G	A	0.29869	1193970	-0.0189589	0.00148599	2.79672e-37
16	1532463	G	A	0.590493	1168620	0.0123325	0.00138206	4.52767e-19
16	15726293	C	A	0.232188	1182250	0.00953342	0.00160201	2.66682e-09
16	17384524	G	A	0.311642	1066300	0.00969505	0.00153712	2.83945e-10
16	17575065	T	C	0.197687	1179710	-0.0106121	0.00169958	4.26624e-10
16	19876145	T	C	0.129521	1167910	0.01612	0.00204885	3.60929e-15
16	20034996	C	T	0.235125	1170940	0.00986394	0.00161967	1.12836e-09
16	20916757	G	T	0.144009	1168310	-0.0128233	0.0019354	3.45725e-11
16	2199788	T	G	0.175546	1131100	-0.0267032	0.00194406	6.19994e-43
16	2237549	T	C	0.434334	1096040	0.0107488	0.00167381	1.34712e-10
16	2267877	A	G	0.298571	1050920	0.0196203	0.00172243	4.63297e-30
16	2318335	G	A	0.417822	1136770	0.0143548	0.00145871	7.51262e-23
16	24539793	C	T	0.47745	1182320	-0.00908855	0.00135321	1.86405e-11
16	24726071	C	T	0.312926	1175310	-0.0214032	0.00147636	1.26039e-47
16	2478253	T	C	0.318907	1120860	-0.0139502	0.00154506	1.73441e-19
16	24893677	T	C	0.480594	1170800	0.00794924	0.00137414	7.25709e-09
16	2637283	C	T	0.157169	1036160	0.0131129	0.00201315	7.33679e-11
16	2815237	A	C	0.015455	1098790	-0.0388984	0.0056884	8.01966e-12
16	28336882	C	T	0.327552	1129560	0.0105097	0.0014726	9.5503e-13
16	30030699	C	T	0.395963	1154730	0.0183087	0.0014125	2.01118e-38
16	30936081	A	G	0.23908	1171240	0.0101712	0.00160878	2.57744e-10
16	31523926	A	C	0.344179	1178910	-0.0103258	0.00142421	4.16194e-13
16	3165683	T	C	0.00435236	961929	-0.0703265	0.0113752	6.31076e-10
16	3193461	A	G	0.403588	1162510	0.0108118	0.00139004	7.36341e-15
16	359953	A	G	0.344959	1145710	0.0158867	0.00144819	5.32708e-28
16	3867081	G	A	0.0607697	1134840	-0.0164881	0.00288763	1.13037e-08
16	4016676	A	G	0.147292	1149710	-0.0255039	0.00193459	1.09768e-39
16	4298365	A	G	0.30413	1156680	0.0100601	0.00149546	1.73125e-11
16	4382607	G	T	0.229834	1012620	-0.013552	0.00173712	6.12138e-15
16	4929269	G	A	0.563769	1162520	-0.0166703	0.00144037	5.60471e-31
16	4955256	C	T	0.0712427	1180540	0.0187555	0.00277365	1.36069e-11
16	49671218	T	C	0.030809	1213870	0.0264571	0.00385722	6.92888e-12
16	49856691	C	G	0.33195	1167490	-0.0116545	0.0014452	7.36867e-16
16	50259483	G	A	0.169051	1176590	0.0105842	0.00180983	4.97033e-09
16	50539323	G	A	0.155089	1196740	-0.0105823	0.00185571	1.18026e-08
16	51109492	A	G	0.369978	1149260	0.0115552	0.00141879	3.81192e-16
16	51971253	G	C	0.327751	1170250	0.00900239	0.00144627	4.82871e-10
16	52819838	A	C	0.526466	1145050	0.0100703	0.00137527	2.43575e-13
16	53300732	A	C	0.0245925	1199740	-0.0277301	0.00433238	1.54709e-10
16	53474250	A	G	0.303529	1165830	0.0245494	0.00148154	1.14517e-61
16	55046482	A	G	0.659925	1142230	-0.0102131	0.00145031	1.89504e-12
16	5923563	A	G	0.184754	1190690	-0.00972926	0.00173461	2.03599e-08
16	6181851	C	T	0.432646	1142490	0.00960616	0.00138725	4.37248e-12
16	65035279	T	C	0.466537	1172020	0.0109686	0.00135995	7.29507e-16
16	6518289	A	G	0.307536	1181600	0.0083077	0.00146441	1.40274e-08
16	66238997	T	G	0.182162	1123200	0.0105468	0.00179727	4.40442e-09
16	67123841	G	A	0.0373413	1158340	-0.0240061	0.00366524	5.76686e-11
16	67538910	C	T	0.043164	1194570	-0.0381579	0.00333031	2.15025e-30
16	67627635	T	G	0.0550506	1180980	0.0238878	0.0029931	1.45205e-15
16	68530889	G	A	0.471616	1123900	0.00820772	0.00142547	8.51569e-09
16	69143481	G	T	0.0691997	1157460	-0.0195802	0.00272091	6.19208e-13
16	69143816	A	G	0.0248891	1209670	-0.0289891	0.00430779	1.70283e-11
16	69640867	T	C	0.569099	1142950	0.00905198	0.00146906	7.19397e-10
16	69887720	A	G	0.557107	1148640	0.0161852	0.00146901	3.13747e-28
16	71914617	C	G	0.260459	1121320	0.0125113	0.00160623	6.74007e-15
16	72381460	C	T	0.170105	1136800	-0.012014	0.00187626	1.52204e-10
16	73077574	A	G	0.221708	1176650	0.0115143	0.00164327	2.43564e-12
16	73090039	G	A	0.28399	1121130	0.0117704	0.00155186	3.33272e-14
16	73809928	C	T	0.521249	1076590	-0.0120872	0.00141722	1.47887e-17
16	75185764	T	C	0.304342	1189910	-0.0169986	0.00146768	5.08809e-31
16	75328308	C	T	0.369383	1043550	0.0118358	0.00149384	2.31709e-15
16	75689521	C	A	0.0512593	1187690	-0.0167877	0.00305798	4.02398e-08
16	757891	T	C	0.460807	886555	-0.014394	0.00170021	2.53848e-17
16	78107974	G	A	0.411666	1142480	-0.0148207	0.00139999	3.45011e-26
16	78333363	C	G	0.146443	1194720	-0.0134992	0.00190517	1.38478e-12
16	784765	T	C	0.221087	1094580	0.029463	0.00183458	4.88467e-58
16	78521339	T	C	0.198476	1162880	-0.0100411	0.00170842	4.16687e-09
16	79172065	G	A	0.149459	1116400	0.0139738	0.00194987	7.6909e-13
16	79229823	A	C	0.275341	1133600	-0.00870228	0.0015451	1.77937e-08
16	80518590	C	A	0.247777	1175590	-0.00969872	0.0015703	6.55936e-10
16	80834612	A	G	0.213222	1193850	-0.00982484	0.00164208	2.18836e-09
16	81517425	G	A	0.061765	1203540	-0.0164796	0.00280445	4.19742e-09
16	81579729	T	C	0.185084	1160270	0.019547	0.00176804	2.05538e-28
16	81592934	T	C	0.142118	1140280	-0.0218298	0.00198584	4.1421e-28
16	82203758	C	T	0.221457	1183380	0.020696	0.00162613	4.17882e-37
16	83985125	A	G	0.387837	1158360	0.0131222	0.00140442	9.32039e-21
16	84136622	T	C	0.249196	1187390	0.0112526	0.00156285	6.01754e-13
16	84796603	G	A	0.259414	1160170	0.0145041	0.0015624	1.6445e-20
16	84861734	A	G	0.23069	1159120	0.0104747	0.00162663	1.19882e-10
16	84885506	C	T	0.374341	1177260	-0.00824865	0.00141074	5.00454e-09
16	84934018	A	G	0.0900256	1131400	-0.0211311	0.00242185	2.65809e-18
16	84987947	A	G	0.255963	1161080	0.0205459	0.00157103	4.40111e-39
16	85197980	G	A	0.521288	1127910	0.00924191	0.00138486	2.49725e-11
16	86433447	T	A	0.558151	1169710	0.0104635	0.00142831	2.37457e-13
16	86444032	T	G	0.480674	1158320	0.00819183	0.00142254	8.48158e-09
16	86537060	T	A	0.179441	1182480	-0.0109216	0.00176761	6.46146e-10
16	86561602	C	T	0.604551	1178620	-0.00803571	0.00140096	9.70263e-09
16	86713718	G	T	0.0902808	1210470	-0.0149768	0.00234899	1.81971e-10
16	86718757	C	T	0.14263	1167670	-0.0170392	0.00197177	5.54508e-18
16	87249123	C	A	0.059353	1177520	-0.0256535	0.00289705	8.36494e-19
16	87259799	C	T	0.294336	1108400	0.00926587	0.00159645	6.47318e-09
16	87278649	A	C	0.457318	1086440	0.0139998	0.00153386	7.02974e-20
16	87504998	C	A	0.224876	1095730	0.0101754	0.00174898	5.95957e-09
16	88713236	A	G	0.328834	1140100	0.0123747	0.00147182	4.17881e-17
16	88777329	A	G	0.101462	1131200	-0.0275069	0.00231496	1.46409e-32
16	88844433	C	T	0.303713	1152780	-0.0278219	0.00163364	4.86784e-65
16	88846818	A	G	0.065883	1132280	0.0261686	0.00301986	4.49559e-18
16	89607414	A	G	0.416349	1120890	-0.0130473	0.0014658	5.528e-19
16	89741403	A	G	0.0931381	1172010	-0.0329042	0.00242986	8.88228e-42
16	8995414	T	C	0.309058	1193160	-0.00900647	0.00150889	2.38804e-09
16	89986144	T	C	0.0841022	902853	0.0231112	0.00286431	7.10556e-16
16	9080990	T	C	0.141888	1152610	0.0128923	0.00203094	2.1819e-10
16	9216914	T	C	0.277107	1189230	0.0120832	0.00150696	1.07299e-15
16	990815	C	T	0.627634	1173330	-0.0155004	0.00140364	2.37052e-28
17	11932517	T	C	0.428795	1115480	-0.0100388	0.00140498	8.98993e-13
17	1294486	C	T	0.0655119	1192610	0.0173579	0.00275404	2.92493e-10
17	1317761	G	A	0.302763	1150820	0.0134435	0.00150981	5.38417e-19
17	1622177	A	G	0.514639	1091190	-0.0139644	0.00140884	3.69055e-23
17	1673276	C	T	0.353756	1191130	0.0175534	0.00141451	2.31967e-35
17	17179481	A	G	0.503449	1091930	0.0080533	0.00140988	1.1162e-08
17	17404586	A	G	0.730191	1121560	0.0147156	0.00158432	1.56818e-20
17	17470609	T	C	0.521176	1124840	-0.0107584	0.00140914	2.26275e-14
17	18077175	T	C	0.250615	1122010	0.0111205	0.00160338	4.04318e-12
17	19287419	C	G	0.171352	901998	0.0116449	0.00205701	1.50415e-08
17	1994644	C	G	0.0229741	1113030	0.0352532	0.00472685	8.77966e-14
17	21279289	C	T	0.332466	1065870	-0.0284925	0.00151056	2.33335e-79
17	2203025	G	T	0.36941	1176890	0.00938486	0.00142598	4.66289e-11
17	2529260	G	A	0.015743	1158200	-0.0389798	0.00551402	1.55816e-12
17	25642315	G	A	0.413922	1132600	0.014277	0.00140548	3.05167e-24
17	2608488	G	A	0.60638	1097740	-0.011801	0.00144367	2.97582e-16
17	26694861	G	A	0.524502	1139320	-0.0104305	0.00138144	4.33745e-14
17	27044482	A	C	0.1152	1144180	-0.0207223	0.0021875	2.71751e-21
17	27322441	T	G	0.168604	1119380	-0.014974	0.00189496	2.74371e-15
17	27889986	T	C	0.347241	1028790	-0.0219663	0.0015443	6.4907e-46
17	28085172	G	C	0.461706	1055160	0.0194053	0.00149689	1.96364e-38
17	28806294	T	C	0.026331	1097860	-0.0449161	0.00452616	3.28477e-23
17	2886122	A	G	0.316818	1185820	-0.0097568	0.00144958	1.68743e-11
17	29189830	G	A	0.114318	1081650	0.0440018	0.00251407	1.37823e-68
17	29247715	A	G	0.373204	1144510	-0.0562156	0.00163284	9.59038e-260
17	29386228	A	G	0.0262654	949219	0.0314718	0.00477713	4.45741e-11
17	30239698	C	T	0.172807	1076600	0.0234582	0.00187304	5.50796e-36
17	31592750	C	T	0.242768	1120300	0.00890281	0.00161828	3.76757e-08
17	32907087	T	C	0.161773	1095170	-0.0115725	0.00190564	1.25707e-09
17	34244053	T	G	0.101229	1119780	0.0154069	0.00230098	2.14523e-11
17	36886828	A	G	0.131051	1136970	-0.0171651	0.00215954	1.88813e-15
17	36929578	T	C	0.542508	1144580	0.0273639	0.00141894	7.2124e-83
17	37006131	C	T	0.436226	1147920	0.00878233	0.00145206	1.465e-09
17	37745979	A	G	0.182752	1098240	-0.013908	0.0018243	2.46396e-14
17	38489170	G	A	0.14444	1072130	0.0167642	0.00212098	2.70159e-15
17	38599230	T	C	0.395933	1128520	-0.0262958	0.00152113	5.88662e-67
17	38634929	T	C	0.148378	1169320	-0.0195086	0.00196046	2.49631e-23
17	40530763	C	T	0.63834	1116160	-0.0129967	0.00147488	1.22891e-18
17	40719474	C	T	0.384028	1119070	-0.0163763	0.00145521	2.22346e-29
17	41824694	T	C	0.370331	1151040	0.0126791	0.00142105	4.56552e-19
17	42616315	C	T	0.108117	1098820	-0.0164081	0.00225961	3.82938e-13
17	43136195	A	G	0.20788	1181670	-0.0165674	0.00176516	6.24435e-21
17	43216281	T	C	0.345528	1176370	-0.0318464	0.00151701	7.62887e-98
17	44801784	A	G	0.195186	990134	-0.015338	0.00189184	5.16972e-16
17	44925491	A	C	0.149883	1198250	0.0123663	0.00191495	1.06264e-10
17	45720849	C	T	0.496836	1134080	-0.0144511	0.0014342	7.0466e-24
17	46149680	A	G	0.110473	1162660	0.0259466	0.00224981	9.0151e-31
17	46215110	T	C	0.206691	1139070	-0.019616	0.00176303	9.34318e-29
17	46805221	T	C	0.134573	1156650	0.0127408	0.00203754	4.02597e-10
17	47028334	A	G	0.52717	1145670	-0.0258238	0.00138744	2.53973e-77
17	47283499	C	T	0.0139182	1159160	-0.041844	0.00585591	8.96044e-13
17	47402807	T	C	0.370282	1177520	-0.0236822	0.00141184	3.78327e-63
17	4766893	T	C	0.569214	1137510	0.00843226	0.00140291	1.84911e-09
17	48425967	T	G	0.454511	1154220	0.0079116	0.00137374	8.45362e-09
17	48633271	G	A	0.384251	1154940	0.00807241	0.00140533	9.23851e-09
17	48883131	C	T	0.613212	1168610	0.00803183	0.00139879	9.35619e-09
17	49219447	G	T	0.205914	1126670	0.0131088	0.00171519	2.12622e-14
17	4937903	A	C	0.0461014	1145260	0.027406	0.0033018	1.03811e-16
17	53187496	T	C	0.296283	1098170	0.0099	0.00153522	1.12899e-10
17	54259113	G	A	0.489249	1100900	0.0132728	0.00152265	2.85788e-18
17	54262845	A	G	0.134651	1130250	0.0145058	0.00219071	3.5555e-11
17	54565703	A	G	0.0820444	1186740	0.0180583	0.00248872	3.98521e-13
17	54695080	T	A	0.054781	1130420	-0.0234051	0.00306071	2.05771e-14
17	54778904	T	C	0.303565	1171470	0.021171	0.00149314	1.23934e-45
17	54824233	C	T	0.27514	1183060	-0.00950721	0.00151872	3.84951e-10
17	54842555	T	C	0.491972	1116170	-0.0277856	0.00139374	1.98449e-88
17	55324181	T	C	0.620568	1110090	-0.00871748	0.00143657	1.29287e-09
17	55779644	A	C	0.189254	1199270	-0.0135299	0.00171438	2.97359e-15
17	56154848	A	C	0.195195	1101650	-0.0103594	0.00177986	5.87293e-09
17	56604811	T	C	0.405055	1135880	0.00864643	0.00141295	9.39114e-10
17	58180172	T	C	0.202311	1133570	-0.00988462	0.00171961	9.02103e-09
17	59497277	A	G	0.332063	1191990	0.0458913	0.00143204	2.49123e-225
17	59574598	T	C	0.0258342	1165640	0.0355375	0.00434429	2.8319e-16
17	59600468	A	G	0.620264	1062650	-0.0212066	0.00149189	7.43486e-46
17	59653205	T	G	0.43825	1110510	0.0120924	0.00141402	1.2122e-17
17	60013554	C	T	0.16339	1138510	0.0141874	0.00186961	3.23874e-14
17	60636826	A	G	0.362975	758774	0.0160536	0.00176016	7.47678e-20
17	60919308	T	C	0.380266	1144860	-0.0123546	0.00142211	3.70487e-18
17	61722142	T	C	0.105285	1076680	-0.0250905	0.00245637	1.70784e-24
17	61821892	C	T	0.054283	1102640	0.037068	0.00330187	3.02659e-29
17	61942940	G	A	0.281964	1105490	0.0278054	0.0018151	5.71279e-53
17	62006497	A	G	0.34824	1151910	-0.0273878	0.00164456	2.85294e-62
17	62754586	T	C	0.188107	1151110	0.0176506	0.00175675	9.44204e-24
17	63277389	C	T	0.132924	1170320	-0.0150445	0.0020091	6.98489e-14
17	63342588	G	A	0.0538818	1194970	-0.0181923	0.00299207	1.20042e-09
17	63561592	T	G	0.13645	1015940	-0.0285398	0.00212687	4.70028e-41
17	64210580	C	A	0.0258941	1195580	-0.0268766	0.00432535	5.17403e-10
17	64302652	A	G	0.389571	1164430	-0.0120163	0.0014285	4.0357e-17
17	64600199	A	G	0.130311	1162890	-0.0140976	0.00202549	3.40018e-12
17	65060270	G	C	0.458215	1146180	0.00962978	0.00137781	2.76517e-12
17	6548278	C	T	0.372069	1133190	0.00781257	0.00142745	4.42282e-08
17	65488061	G	C	0.227703	1155400	-0.00998767	0.00162997	8.9266e-10
17	65947640	A	G	0.205997	1145010	0.0144715	0.00169907	1.63283e-17
17	66284635	G	T	0.367225	1164070	0.0149177	0.00141439	5.24244e-26
17	66447073	T	C	0.282393	1173310	-0.00994629	0.0015081	4.24553e-11
17	67413484	T	C	0.500916	1154380	0.0103339	0.00136857	4.32351e-14
17	67499717	T	C	0.394829	1172980	0.0155111	0.0014186	7.91423e-28
17	67622444	C	T	0.3086	1169180	0.00870355	0.00151875	1.00006e-08
17	67957712	C	G	0.262788	1186430	-0.0127701	0.00155107	1.82417e-16
17	68090207	T	C	0.349663	1169560	0.0224811	0.00143552	2.81464e-55
17	68153619	A	T	0.115488	1168570	-0.0272128	0.00213979	4.72401e-37
17	68212642	C	A	0.475994	1165130	-0.0108111	0.00138078	4.88999e-15
17	68371000	G	A	0.408901	1110490	0.00931968	0.00145117	1.34349e-10
17	684729	T	C	0.20249	1188410	-0.0118487	0.00167615	1.56057e-12
17	68675159	C	T	0.399509	1180370	-0.0149218	0.0014075	2.92637e-26
17	69080708	T	C	0.487513	1176440	0.00888496	0.0014357	6.07031e-10
17	69222669	T	C	0.469226	1128900	-0.0116775	0.00146092	1.31456e-15
17	6932140	C	A	0.0634562	1199380	0.0161691	0.00275176	4.20565e-09
17	69326970	T	A	0.374241	1162580	-0.0127674	0.001423	2.90826e-19
17	69447706	T	C	0.04274	1156390	0.0247298	0.00338549	2.78028e-13
17	69926109	T	C	0.262885	1181940	0.016951	0.00167334	4.0642e-24
17	70001993	G	A	0.668586	1147230	0.0172546	0.00167235	5.86721e-25
17	70046189	C	T	0.296253	1171160	0.0185028	0.00157221	5.66311e-32
17	71123063	G	A	0.380186	911851	-0.0139261	0.00158465	1.52099e-18
17	7237346	C	T	0.357557	1109640	0.0114694	0.00146335	4.58586e-15
17	73187119	A	G	0.643829	1055030	-0.00944674	0.00149706	2.78699e-10
17	73397871	A	C	0.170559	1083300	-0.0249551	0.00187998	3.27103e-40
17	7342682	T	C	0.547407	1122670	0.0118149	0.00149313	2.51605e-15
17	7363088	C	T	0.364658	1187400	0.0327334	0.00155186	9.21882e-99
17	74170990	C	T	0.0418487	1169560	-0.0245388	0.00339324	4.77096e-13
17	7537792	C	T	0.562596	1129030	0.0111817	0.00161101	3.89899e-12
17	75382251	T	C	0.21388	1157080	0.0148104	0.00166562	6.0124e-19
17	7570316	G	A	0.0131128	1146910	-0.0526121	0.0060697	4.39821e-18
17	75870952	C	T	0.0728649	1159300	0.0190052	0.00263834	5.86997e-13
17	76066906	T	C	0.175903	1071740	-0.0122571	0.0018756	6.35958e-11
17	7614601	A	G	0.670644	1176480	0.00892894	0.00151142	3.47048e-09
17	76158527	G	A	0.439959	1125670	-0.0129742	0.00139793	1.67862e-20
17	76365791	C	T	0.65621	1019750	0.014223	0.00153151	1.58791e-20
17	76792179	A	G	0.537194	1122080	-0.0174498	0.00140747	2.67743e-35
17	76913843	C	T	0.468516	1124600	-0.0132972	0.0014052	2.99835e-21
17	77045508	G	A	0.184534	1116290	-0.0116864	0.00179452	7.40251e-11
17	79074817	T	C	0.374911	1034010	-0.0143896	0.00149222	5.26069e-22
17	79375998	A	C	0.363397	963490	0.0181667	0.00157922	1.2651e-30
17	79397771	T	C	0.211661	1064640	0.0181712	0.00176905	9.45362e-25
17	79974731	T	C	0.403438	1003490	-0.0125045	0.00149633	6.44392e-17
17	80185188	C	T	0.322702	1053140	0.0144614	0.00153162	3.66141e-21
17	8027593	T	G	0.58977	1080410	0.016465	0.00144506	4.48101e-30
17	80533079	T	C	0.36956	1114010	0.0105277	0.00144256	2.92217e-13
17	8130867	C	A	0.279933	1178650	0.0102565	0.00151644	1.34667e-11
17	8932888	A	C	0.257237	1197720	-0.00914011	0.00153749	2.76775e-09
17	9141323	G	T	0.151632	1213430	0.0123542	0.00186017	3.10606e-11
17	923916	G	A	0.200901	991041	-0.0116569	0.0018417	2.46052e-10
18	10455680	T	G	0.466487	1180490	-0.0092885	0.00135462	7.03704e-12
18	11983073	A	G	0.22919	1145700	-0.0117027	0.00163225	7.51642e-13
18	12970262	G	A	0.391705	1151140	0.0140503	0.00140225	1.24692e-23
18	13483636	G	A	0.350578	1194730	-0.0101702	0.00140837	5.14873e-13
18	19428028	T	A	0.672567	1138300	0.00997007	0.00146705	1.07567e-11
18	20720973	T	G	0.506519	1061000	0.0145702	0.00163863	6.01803e-19
18	20735408	T	C	0.205219	1188140	-0.0603577	0.00191652	1.06844e-217
18	22632927	C	T	0.538898	1185470	-0.00838554	0.00136452	7.97573e-10
18	22722077	A	C	0.343516	1178400	-0.0149489	0.00143233	1.68455e-25
18	22812508	T	C	0.297156	1184030	-0.0169309	0.00148126	2.95887e-30
18	23776435	T	C	0.117648	1174200	0.0208885	0.00210327	3.03877e-23
18	24233476	G	A	0.388799	1173660	-0.00807883	0.00139046	6.24082e-09
18	260504	C	T	0.21943	1172510	0.0146031	0.00164311	6.25117e-19
18	2712629	A	G	0.492473	1156110	0.0141605	0.00136593	3.50478e-25
18	31533093	T	C	0.313578	1155310	0.00817686	0.00147249	2.80662e-08
18	33046674	G	A	0.364933	1154560	0.0169761	0.00141961	5.87615e-33
18	33866918	A	G	0.112295	1135210	-0.0133507	0.00218299	9.60849e-10
18	362199	G	A	0.537245	1189000	0.00904167	0.00135701	2.68387e-11
18	3817522	T	C	0.258008	1203860	0.014679	0.00152952	8.21759e-22
18	41463964	C	T	0.371734	1193590	0.0114977	0.00139944	2.10507e-16
18	415105	C	T	0.255194	1145070	0.0103061	0.00157773	6.47759e-11
18	41814969	C	T	0.247605	1163680	0.0155717	0.0015862	9.51347e-23
18	42276988	A	G	0.128081	1167250	-0.0131338	0.00203509	1.09153e-10
18	43127971	T	C	0.209503	1182470	0.0100492	0.00165964	1.40353e-09
18	44829435	C	T	0.533889	1136710	-0.0113798	0.001381	1.7182e-16
18	45892913	C	T	0.302498	1185620	0.0129525	0.00151706	1.36734e-17
18	45901704	G	A	0.43244	1110230	-0.00833909	0.00145435	9.81573e-09
18	46266174	G	A	0.101558	1196690	-0.0237248	0.00223296	2.2851e-26
18	46468251	C	T	0.311719	1144510	-0.0105627	0.00150005	1.90111e-12
18	46514192	A	G	0.396365	1181190	-0.0179305	0.00140604	3.01993e-37
18	46602964	C	T	0.438776	1148290	0.024719	0.00154741	1.92452e-57
18	46625068	C	G	0.162869	1141730	-0.015271	0.00205084	9.60587e-14
18	46626341	T	G	0.0610765	1113560	-0.0342661	0.00303522	1.47869e-29
18	51047606	G	C	0.476222	1104010	0.00879859	0.00139939	3.22732e-10
18	5193260	G	A	0.437685	1051320	-0.00964474	0.00144348	2.36358e-11
18	53159541	G	T	0.280963	1172170	-0.0132444	0.00150937	1.71192e-18
18	53971903	A	C	0.479492	1120590	0.00985058	0.00138903	1.32493e-12
18	55027526	T	C	0.167114	1102210	-0.0104257	0.00187511	2.69681e-08
18	56541089	G	A	0.0339589	1223380	-0.0229797	0.00366666	3.67592e-10
18	56940307	T	G	0.288179	1161080	0.00914279	0.00150812	1.34117e-09
18	57040635	C	T	0.05131	1193930	-0.0185174	0.00305903	1.41863e-09
18	57052843	A	G	0.13478	1191710	0.0123246	0.00198029	4.85813e-10
18	57708363	C	G	0.255273	1188890	0.0107115	0.0015634	7.31102e-12
18	57839769	A	C	0.236318	1174440	0.0314896	0.00161444	9.94902e-85
18	60031904	G	A	0.44925	1080830	-0.00839434	0.00141986	3.37797e-09
18	71928720	G	A	0.305802	1154550	-0.00911947	0.00148321	7.82361e-10
18	74201771	C	T	0.103958	1123630	-0.0140656	0.00226948	5.72788e-10
18	74983055	G	A	0.0466611	1189150	-0.0339184	0.00319247	2.29217e-26
18	7546294	G	A	0.193057	1167200	0.0129073	0.00172185	6.57085e-14
18	77211175	C	T	0.35077	1137470	-0.0227724	0.00144285	4.0761e-56
18	77386780	G	A	0.581069	1129970	0.00792391	0.00140014	1.51917e-08
19	10256217	A	G	0.0632797	1163110	0.0321315	0.00284861	1.65277e-29
19	10321089	C	T	0.308991	1143610	-0.0115726	0.00168096	5.79882e-12
19	10370133	A	G	0.185525	1172450	-0.0109272	0.00195429	2.25213e-08
19	10427246	T	G	0.177288	1146580	0.0147704	0.00183644	8.76974e-16
19	10738639	C	T	0.211399	1136910	0.0235651	0.00170429	1.75302e-43
19	11120937	T	C	0.0631365	1155690	-0.0271064	0.00281686	6.39883e-22
19	1124835	G	A	0.271466	1141180	0.0134553	0.00154611	3.24093e-18
19	11275258	G	A	0.31905	1169620	-0.0196161	0.00146645	8.29256e-41
19	1163934	T	C	0.28988	1076750	-0.0129342	0.00156035	1.13932e-16
19	12169311	G	A	0.0712416	1170540	0.0326388	0.00268716	6.0079e-34
19	12274521	T	C	0.445396	1127990	-0.010142	0.00141579	7.86702e-13
19	13010643	T	G	0.370849	1150010	0.00960096	0.00142689	1.71286e-11
19	13233499	A	G	0.189354	1117770	-0.0158972	0.00178145	4.50649e-19
19	14808583	G	A	0.389141	1158290	0.00984282	0.00140015	2.06798e-12
19	15528983	T	C	0.313042	976009	-0.0102459	0.00160365	1.66861e-10
19	16427607	G	A	0.284455	1077810	-0.013544	0.00157192	6.9212e-18
19	16665215	T	C	0.159962	1145260	-0.0172661	0.00187714	3.64383e-20
19	17070740	T	A	0.205103	1085110	-0.0163504	0.00175018	9.44238e-21
19	17245083	A	C	0.141024	1185680	-0.0131074	0.00207884	2.87933e-10
19	17283303	C	T	0.251047	1133630	-0.0135132	0.00170132	1.97713e-15
19	17421232	C	T	0.302409	1154880	0.015421	0.00149678	6.84437e-25
19	17517174	C	T	0.138862	1159370	-0.0221103	0.0019733	3.86459e-29
19	18038782	G	A	0.372556	1134300	-0.00795679	0.00142813	2.52619e-08
19	18123965	T	C	0.0746542	1192580	-0.026737	0.00263053	2.86755e-24
19	18193191	A	G	0.20772	1156310	0.0103592	0.00173107	2.17346e-09
19	18417378	T	C	0.222184	1156870	0.00972842	0.00164816	3.5781e-09
19	18545540	G	A	0.342844	1149680	-0.0167924	0.00146739	2.52731e-30
19	18883783	A	G	0.472249	1093160	-0.00913404	0.00143191	1.78329e-10
19	19591066	G	A	0.179521	1111740	-0.0171691	0.00186327	3.12741e-20
19	19669441	G	C	0.19534	1088620	0.0230491	0.00182278	1.1913e-36
19	2166994	C	G	0.0366861	1163940	0.0242255	0.00368135	4.6861e-11
19	2169121	G	T	0.115541	1181840	0.0163269	0.00222403	2.11795e-13
19	2181607	G	T	0.391757	1163090	0.0347758	0.00147938	3.46254e-122
19	22600122	A	G	0.463601	1112450	0.00945	0.00139683	1.33001e-11
19	2523781	T	G	0.335572	1139510	0.0106335	0.00145832	3.06276e-13
19	2816339	G	A	0.29628	992395	0.00965758	0.00161561	2.26343e-09
19	30340724	A	G	0.266911	1159650	0.0128662	0.00154148	7.02256e-17
19	31028666	T	C	0.161594	1159470	0.0172664	0.00185281	1.17406e-20
19	3299482	A	C	0.123845	892954	-0.0132277	0.00236349	2.18501e-08
19	33109003	A	G	0.567881	1130160	-0.00945075	0.00139448	1.2249e-11
19	3411646	T	G	0.543833	1149710	-0.0138914	0.00174615	1.78514e-15
19	3443470	A	T	0.644258	1040470	-0.0175479	0.00191244	4.48809e-20
19	35555190	T	C	0.066089	1138060	0.0174046	0.00277081	3.35566e-10
19	36225999	C	T	0.238722	1155770	0.0164959	0.00160393	8.26398e-25
19	37516220	C	T	0.500977	1045650	-0.01563	0.00143657	1.43437e-27
19	39218395	C	A	0.062359	1152250	-0.0166081	0.00283853	4.88743e-09
19	39425166	A	G	0.165443	1161050	0.0148854	0.00183845	5.6478e-16
19	3976321	G	T	0.102143	1097750	-0.0181124	0.00232127	6.05344e-15
19	40093327	T	C	0.0408388	1113570	-0.0218131	0.00351792	5.62569e-10
19	4061190	T	C	0.186639	1147180	0.0200783	0.00177239	9.49599e-30
19	40913539	T	C	0.123291	1149940	0.0140834	0.00208837	1.54408e-11
19	41128711	A	G	0.578054	1123760	-0.0120997	0.0014097	9.22545e-18
19	41173372	A	G	0.135372	1166160	-0.0117817	0.00199874	3.75628e-09
19	41756085	C	T	0.114048	1179840	0.014636	0.00213018	6.38433e-12
19	4182060	C	T	0.116456	1189440	-0.0154094	0.00211332	3.06444e-13
19	41944237	C	T	0.399349	1153670	0.0281368	0.0014019	1.33624e-89
19	42477310	C	T	0.114391	1104100	-0.0138421	0.00229504	1.62641e-09
19	42779057	G	A	0.0524676	1082740	-0.0345625	0.00330147	1.20126e-25
19	4368142	T	C	0.225907	1093910	0.013154	0.00168075	5.02541e-15
19	44046728	C	T	0.0610001	1157010	0.0161507	0.00287694	1.97891e-08
19	44082429	A	C	0.189118	1166650	0.0219985	0.00175128	3.44224e-36
19	44248878	G	A	0.2479	1162690	-0.0115211	0.00157935	2.99004e-13
19	45296806	T	C	0.0331538	1186400	0.0216034	0.00378763	1.17258e-08
19	45414451	T	C	0.367194	1102970	-0.0110049	0.0014547	3.87659e-14
19	45449284	T	G	0.505072	1134230	0.0122654	0.00138393	7.8085e-19
19	45740771	T	C	0.299822	1109300	0.00845612	0.00152471	2.92167e-08
19	46276056	C	A	0.536258	1133400	-0.0144957	0.00138555	1.29115e-25
19	46913749	A	G	0.177907	1087480	-0.0122476	0.00184902	3.50026e-11
19	46954589	T	C	0.036813	1168680	-0.0281964	0.00362766	7.68731e-15
19	47208481	C	T	0.161775	1175650	0.0127554	0.00198994	1.45588e-10
19	47288150	A	C	0.548179	1084820	0.0138548	0.00153266	1.57052e-19
19	4772343	C	T	0.127411	1197130	-0.0135923	0.00201405	1.4912e-11
19	47763285	A	G	0.313755	1115420	0.0109473	0.00150088	3.01033e-13
19	48183771	T	C	0.259841	1166220	0.0100136	0.0015524	1.11558e-10
19	48668795	A	G	0.384151	1134220	0.00862775	0.00141954	1.21801e-09
19	48833608	G	A	0.0372764	1177030	0.0252778	0.00357661	1.57713e-12
19	4910889	T	G	0.328661	1194630	0.0154078	0.00149101	4.95514e-25
19	49136515	T	C	0.73909	1071900	-0.0117839	0.00161792	3.25534e-13
19	4947056	T	C	0.199868	1175660	-0.0258851	0.00176544	1.12686e-48
19	49644593	T	C	0.44568	1141350	-0.0110907	0.00138391	1.11043e-15
19	49979398	A	G	0.0798758	1113270	-0.0156183	0.00258338	1.48793e-09
19	50069894	G	A	0.13483	1164560	0.0154196	0.00200582	1.50139e-14
19	52155449	T	C	0.211726	1120100	0.012956	0.0016987	2.40306e-14
19	54195240	G	A	0.560252	1123860	-0.0100971	0.00139577	4.68769e-13
19	54706422	C	T	0.393116	1088690	-0.00962648	0.00144103	2.38505e-11
19	54756142	C	T	0.352879	798672	-0.00998366	0.00171958	6.40349e-09
19	55859439	C	A	0.586433	1122780	-0.0103544	0.00141794	2.82641e-13
19	55879672	T	C	0.0226483	1189840	-0.0994192	0.00455916	2.0136e-105
19	57040876	A	G	0.259104	1167900	0.0091841	0.00155096	3.18934e-09
19	57804362	A	G	0.258846	1169980	-0.0143063	0.00155031	2.75721e-20
19	58718269	A	G	0.286211	1174470	0.00910739	0.00149951	1.25081e-09
19	6276235	A	G	0.19763	1089370	0.0112227	0.00176741	2.1557e-10
19	7103423	T	C	0.164196	1131680	0.0137366	0.0018702	2.05759e-13
19	7184762	G	A	0.261291	1208760	0.0230343	0.00156742	6.87131e-49
19	7224431	A	G	0.412666	1206390	0.00933531	0.00149797	4.60571e-10
19	7228165	T	C	0.208064	1206710	-0.0133076	0.00183125	3.6771e-13
19	8074806	C	A	0.0654853	1161300	0.0155112	0.00275622	1.82624e-08
19	8368794	A	C	0.0340176	1200850	0.0220417	0.00370139	2.60132e-09
19	8639093	T	C	0.0629582	1033950	0.026826	0.0031916	4.27153e-17
19	8644031	G	C	0.535093	1107260	0.0382706	0.00158311	4.13832e-129
19	8657166	C	A	0.09859	982642	-0.0195515	0.00284518	6.33912e-12
19	8668121	T	C	0.453393	824785	0.0248023	0.00175109	1.53147e-45
19	8672000	G	A	0.61897	1038310	0.0249962	0.00155953	8.14226e-58
19	8740520	A	C	0.293438	1156170	0.00855664	0.00150782	1.38826e-08
19	9982810	G	A	0.230438	1178170	-0.00938646	0.00160824	5.33102e-09
1	100636976	T	C	0.0417785	1200740	0.0235219	0.00334938	2.175e-12
1	101750747	T	C	0.504958	1202580	-0.00971289	0.0013395	4.13327e-13
1	10242231	T	C	0.594312	1133680	-0.00918431	0.00140668	6.61784e-11
1	10316729	G	A	0.129126	1186740	0.0293754	0.00201333	3.232e-48
1	103318581	T	C	0.184891	1161960	0.0137805	0.00179346	1.54497e-14
1	103551918	G	A	0.404161	1142660	0.0237769	0.00143105	5.4332e-62
1	103763252	G	A	0.197258	1184710	-0.0106749	0.00176771	1.55243e-09
1	109817192	G	A	0.219217	1212960	0.0135097	0.00161178	5.21114e-17
1	110490341	T	C	0.110163	1207430	-0.0127423	0.00213489	2.39334e-09
1	11289161	A	G	0.701571	1135060	-0.0187773	0.00150675	1.20094e-35
1	113190807	C	A	0.211241	1190900	-0.0185491	0.00172244	4.81828e-27
1	113206920	A	G	0.25877	1174780	0.0115084	0.0016173	1.11276e-12
1	113570560	A	G	0.334767	1076280	-0.0103755	0.00150126	4.80552e-12
1	115829986	T	C	0.450776	1196400	0.00766537	0.00134926	1.33775e-08
1	116287682	C	T	0.565849	1176110	0.00774499	0.00136627	1.43877e-08
1	118182792	C	T	0.202485	1165330	-0.0102343	0.00170041	1.75786e-09
1	118864602	G	T	0.254914	1181290	-0.048913	0.00156367	8.50905e-215
1	119306866	G	C	0.162064	1140210	0.0157644	0.0019458	5.41792e-16
1	119454212	C	T	0.214495	1153640	0.0106683	0.0017108	4.49325e-10
1	119574587	C	T	0.432744	1163750	-0.0109576	0.00146294	6.88154e-14
1	120216971	T	C	0.139436	1188780	-0.0225105	0.00194955	7.68664e-31
1	13871942	C	T	0.220139	1216600	-0.00911777	0.00161707	1.71587e-08
1	13946868	A	G	0.318202	1150280	0.0101629	0.00148083	6.7451e-12
1	14149249	A	G	0.154933	1176920	0.0108962	0.00187587	6.29902e-09
1	146740576	G	A	0.134402	1125330	-0.0272143	0.00203914	1.2504e-40
1	147060234	T	C	0.111654	1154930	-0.0152307	0.00219532	3.9814e-12
1	147097635	C	T	0.103349	1116780	-0.0182039	0.00230798	3.08557e-15
1	147099287	T	G	0.094077	1154930	0.018896	0.00237423	1.7369e-15
1	149860372	T	C	0.0969282	972601	-0.0190211	0.00263413	5.16053e-13
1	149906413	C	T	0.398864	1134920	0.0487123	0.00147231	4.8055e-240
1	150002436	C	T	0.164578	1120970	0.0125144	0.00192285	7.60435e-11
1	150121079	T	C	0.0103288	1007690	0.0938793	0.00736768	3.45167e-37
1	150542128	A	G	0.352229	1132990	0.0155601	0.00150563	4.9138e-25
1	151233007	T	C	0.11549	1196830	-0.0212865	0.00211142	6.66209e-24
1	151916751	C	A	0.091816	1131090	-0.0144962	0.00241532	1.95167e-09
1	153583066	G	A	0.483851	1072610	-0.0078642	0.00142192	3.18998e-08
1	154538554	G	C	0.0838122	1187440	0.0195127	0.00245873	2.08656e-15
1	154592140	C	T	0.218564	1184920	0.0125844	0.0016509	2.48292e-14
1	154991389	C	T	0.259426	1192710	0.0185045	0.00154684	5.56628e-33
1	155149718	A	G	0.365599	1156000	-0.0084405	0.00143473	4.02931e-09
1	156085375	T	C	0.073553	1134600	0.0291104	0.00265247	5.05142e-28
1	156202868	A	G	0.357376	1208720	0.00935605	0.00139948	2.30302e-11
1	156456301	C	T	0.344519	1204240	0.0130949	0.00141465	2.10987e-20
1	156929865	G	A	0.185426	1177780	-0.0117495	0.00174201	1.53239e-11
1	160321180	G	C	0.0522537	1190920	-0.0209491	0.00305738	7.28363e-12
1	160392393	C	T	0.304689	1201300	-0.0153089	0.0014717	2.42373e-25
1	162646978	G	A	0.244634	1171850	0.010583	0.0015781	1.99826e-11
1	16505908	C	T	0.37291	1170020	0.0135318	0.00141449	1.10506e-21
1	165202365	G	C	0.129169	1199370	0.0114331	0.00199954	1.07868e-08
1	165389129	A	G	0.39032	1203310	0.00913389	0.00137233	2.81867e-11
1	167985950	A	T	0.238393	1172390	0.0105358	0.00159826	4.33781e-11
1	168227028	T	C	0.665887	1160520	0.0107868	0.00145112	1.05811e-13
1	16828502	C	T	0.517991	904110	-0.0102761	0.00155938	4.40297e-11
1	168922582	A	G	0.403316	1183830	0.00892318	0.00137604	8.89256e-11
1	170174202	T	C	0.208831	1163950	0.00919437	0.00167637	4.14205e-08
1	170585097	C	T	0.30344	1186780	0.0106103	0.00148123	7.88295e-13
1	170746162	G	A	0.154737	1182400	0.0280756	0.00188967	6.23195e-50
1	171467731	G	A	0.170395	1193860	0.0101887	0.00180393	1.62241e-08
1	172122601	G	T	0.318719	1090830	0.0261312	0.00168376	2.55944e-54
1	172193303	T	C	0.214584	1172150	0.0310658	0.00186347	2.13216e-62
1	172269642	A	G	0.0605052	1186940	-0.0244311	0.0028862	2.56609e-17
1	172312919	A	G	0.20375	1163680	0.0266038	0.00173756	6.45288e-53
1	172325029	C	A	0.107954	1113310	-0.0187013	0.00231157	5.95051e-16
1	17299983	G	A	0.0582852	1159660	0.0178572	0.00302604	3.60865e-09
1	17311190	G	A	0.521375	1166090	0.0317591	0.0017107	6.16643e-77
1	17313454	A	G	0.235037	1141410	-0.0142319	0.00204782	3.65784e-12
1	174533089	C	T	0.076616	1083040	0.0180573	0.00265544	1.04544e-11
1	176378828	C	T	0.413409	998808	0.011937	0.00151212	2.92184e-15
1	176449033	G	T	0.055699	1020630	0.025384	0.00318421	1.56334e-15
1	176541125	T	C	0.156118	1171910	0.0339962	0.00236348	6.52506e-47
1	176585457	A	G	0.045451	1068560	-0.0291458	0.0039373	1.33663e-13
1	176593524	A	G	0.0777706	1066370	0.0237441	0.00288154	1.72093e-16
1	176703822	G	T	0.192675	1200200	0.0199367	0.00203713	1.28474e-22
1	176794066	G	A	0.437596	1183550	-0.039298	0.0015198	2.01112e-147
1	176821057	A	G	0.201529	1168590	-0.0180559	0.00204943	1.24927e-18
1	177852580	C	T	0.201585	1184750	0.00975416	0.0016914	8.0729e-09
1	17800419	A	G	0.054334	1158550	0.0222581	0.00301217	1.47515e-13
1	179158614	C	A	0.491429	1149500	0.00910707	0.00137205	3.18946e-11
1	180323689	C	T	0.191473	1147950	-0.0105539	0.00174397	1.43373e-09
1	180905694	T	C	0.318718	1091090	0.0168121	0.0015106	9.02634e-29
1	183073266	A	G	0.445407	1129790	0.0166873	0.00139277	4.44915e-33
1	183876182	T	C	0.30711	1176750	0.00856158	0.00147291	6.14777e-09
1	183966166	A	G	0.183772	1186110	-0.0131973	0.00175321	5.17222e-14
1	184023529	C	A	0.348476	1199480	0.0409605	0.00141794	1.72512e-183
1	184442196	C	T	0.204135	1161700	-0.00951965	0.00169619	1.99576e-08
1	185951134	T	C	0.136292	1158990	-0.0153685	0.0019887	1.09323e-14
1	19755030	T	C	0.535888	1180180	0.016357	0.00143117	2.99134e-30
1	19770968	T	C	0.389483	1171470	0.00840124	0.00146187	9.08771e-09
1	198119974	C	G	0.0858119	1171450	-0.0181989	0.0024223	5.77565e-14
1	19889168	C	T	0.0983611	1172910	-0.0135293	0.00232421	5.84843e-09
1	199010721	C	T	0.281906	1149880	-0.0136868	0.00152279	2.51898e-19
1	19968058	C	T	0.232778	1149610	0.0130341	0.0016698	5.91398e-15
1	199905828	T	C	0.409689	1171990	0.0118989	0.00138052	6.74462e-18
1	200146691	T	C	0.305886	1179890	-0.0136527	0.00146754	1.36445e-20
1	200197538	G	A	0.499229	1092830	0.00872012	0.00140585	5.54871e-10
1	201458214	T	C	0.0650162	1172980	0.0172219	0.00275113	3.85146e-10
1	201712748	G	A	0.0979429	1160760	0.0155554	0.00230362	1.45236e-11
1	201722102	C	T	0.187744	1022970	0.0122538	0.00186789	5.37249e-11
1	203323636	G	A	0.057675	1084470	-0.0194621	0.00302523	1.24909e-10
1	203766395	T	C	0.312718	1178570	0.01589	0.00145981	1.35973e-27
1	204140906	G	A	0.55552	1189940	0.00752582	0.00136333	3.38635e-08
1	204273746	G	A	0.178639	1191370	-0.0108481	0.00177268	9.38225e-10
1	204549496	T	C	0.688486	1147250	0.00895603	0.00148535	1.64382e-09
1	205404878	T	C	0.206491	1148380	-0.00978347	0.00169489	7.81798e-09
1	205685352	C	T	0.388762	1186540	0.0179671	0.00138353	1.46148e-38
1	206911566	G	A	0.262791	1073870	-0.00995584	0.00161031	6.3077e-10
1	2075560	G	T	0.277063	1183870	0.0140122	0.00193398	4.31513e-13
1	20798620	G	A	0.147268	1194330	0.0121099	0.0019093	2.25913e-10
1	207994429	C	T	0.223516	1171050	0.0114848	0.0016295	1.81423e-12
1	208403943	T	C	0.181671	1197680	0.00973693	0.00174093	2.23241e-08
1	20915701	C	A	0.334699	1184210	0.00805532	0.00143944	2.19162e-08
1	209894661	A	G	0.208989	1197440	0.0111786	0.00167807	2.70878e-11
1	210396062	G	A	0.290255	1200350	-0.0109114	0.00153697	1.25409e-12
1	210502580	G	A	0.139205	1152750	0.0125744	0.00202952	5.80152e-10
1	211452845	G	A	0.290611	1143860	-0.0100543	0.00152134	3.87269e-11
1	21174429	C	T	0.13941	1082760	0.0154752	0.00206667	6.99316e-14
1	212183522	G	A	0.586147	1164210	0.0155992	0.00139102	3.47123e-29
1	212344323	T	C	0.267232	1169770	-0.00974102	0.00153616	2.28077e-10
1	212416078	C	T	0.409046	1159840	0.0118553	0.0013929	1.72056e-17
1	214608704	A	G	0.614218	1175050	0.0200847	0.00139208	3.45923e-47
1	214745555	T	A	0.0421831	1195970	-0.0246644	0.00334196	1.5804e-13
1	215041222	T	A	0.26338	1151780	-0.0131166	0.00155396	3.15233e-17
1	215703469	T	A	0.0928238	1121870	-0.0137655	0.0023899	8.41843e-09
1	21583311	T	C	0.402347	1177920	-0.017456	0.00141787	7.8675e-35
1	216795695	A	G	0.208024	1177990	0.0105936	0.00166803	2.14036e-10
1	21680408	A	G	0.0810179	1188040	0.0172135	0.00252701	9.63974e-12
1	217088584	G	A	0.180217	1189480	-0.00963666	0.00175266	3.83476e-08
1	217668330	C	G	0.0449469	1120530	-0.0236684	0.00345017	6.88309e-12
1	217783810	T	C	0.381338	1170180	0.0121354	0.00142605	1.74229e-17
1	217818072	A	G	0.0550935	1175650	0.0187499	0.00308345	1.19561e-09
1	218516310	T	G	0.409135	1094140	0.0204485	0.00144145	1.11779e-45
1	218557609	C	T	0.0815923	1143850	0.0161175	0.00252977	1.87629e-10
1	218614743	A	G	0.0154965	1177210	0.0448296	0.00560627	1.28178e-15
1	218619646	T	C	0.284536	1181910	0.0403416	0.00154198	7.17097e-151
1	218882604	T	C	0.0662286	1191780	0.0360803	0.00273266	8.39122e-40
1	218891136	G	A	0.0661457	1188660	0.0196247	0.00276665	1.30935e-12
1	219009835	A	G	0.365966	1179680	-0.0214719	0.00144059	3.06171e-50
1	2195117	T	C	0.381496	1147520	0.0108591	0.00182583	2.72321e-09
1	219554317	A	G	0.114594	1178060	0.0157706	0.00216951	3.61673e-13
1	219777468	T	C	0.474554	1148150	0.0203589	0.00139694	4.11841e-48
1	220008308	G	A	0.569406	1147930	0.00774538	0.00139255	2.66699e-08
1	220849101	G	T	0.767428	1109770	-0.0106408	0.00166165	1.51573e-10
1	221055463	A	G	0.333932	1195630	0.0114974	0.00144259	1.58732e-15
1	221277508	T	C	0.581864	1155490	-0.0158975	0.00141336	2.36764e-29
1	221717406	G	C	0.351174	1124170	-0.00959581	0.00146391	5.56795e-11
1	2224836	A	G	0.377366	1027540	0.0105048	0.001516	4.23029e-12
1	223062694	G	A	0.542646	1055960	-0.0102147	0.0014366	1.15748e-12
1	223096578	G	A	0.227478	1078430	-0.011279	0.00168882	2.41163e-11
1	224650947	C	T	0.22381	1181950	-0.0216308	0.00162215	1.45639e-40
1	22477493	T	C	0.325001	1153510	-0.0172378	0.0014857	4.00423e-31
1	22485843	C	G	0.0741501	1174160	0.0187319	0.00265876	1.84972e-12
1	22490724	A	C	0.232962	1189510	0.0145087	0.00161788	3.02696e-19
1	226404457	C	T	0.408948	1184730	0.0108916	0.00137551	2.4093e-15
1	227179358	T	C	0.10284	1185090	0.0196785	0.00224592	1.91983e-18
1	227585661	A	G	0.270456	1177420	-0.0145659	0.00171731	2.21648e-17
1	227597369	T	G	0.147875	1174050	-0.0129861	0.00200548	9.46138e-11
1	227902472	G	A	0.186672	1150260	-0.0349635	0.00193429	4.95535e-73
1	228093319	A	G	0.745456	1074440	-0.00949279	0.00165792	1.02994e-08
1	228107262	A	G	0.201662	1120680	-0.0203616	0.00176528	8.84174e-31
1	229825051	G	T	0.263463	1176500	0.00873384	0.00153707	1.33026e-08
1	231123051	A	C	0.328555	1181810	-0.0103242	0.00143823	7.05134e-13
1	234738338	G	A	0.271415	1096840	-0.0125933	0.00157733	1.41727e-15
1	234909298	C	T	0.443846	1137510	0.00879201	0.00138631	2.26735e-10
1	23510584	C	T	0.340971	1163250	-0.0183334	0.0015113	7.24817e-34
1	23541078	A	T	0.243594	1189750	-0.0118065	0.00164505	7.12817e-13
1	235418146	C	T	0.348513	1135770	-0.0113112	0.00144623	5.2324e-15
1	23633381	C	T	0.0301346	1168830	-0.0241848	0.00402875	1.93636e-09
1	240374809	C	T	0.401616	1170590	0.0101961	0.00138442	1.77246e-13
1	243397782	T	C	0.262377	1140130	0.0103694	0.00157148	4.15416e-11
1	243641247	G	A	0.196126	1191780	0.0146256	0.0017004	7.88422e-18
1	244188642	A	G	0.142717	1084950	-0.0131864	0.00202484	7.39947e-11
1	244229199	C	T	0.316827	1212720	0.00813314	0.00144492	1.8147e-08
1	244599858	T	C	0.265004	1217450	0.00981858	0.00150781	7.4244e-11
1	25043780	A	G	0.366215	1176830	0.00826207	0.00142222	6.27417e-09
1	25188940	T	G	0.334957	1191640	0.0173145	0.00146171	2.2742e-32
1	25289427	A	G	0.132453	1189560	0.0169397	0.00201076	3.62248e-17
1	25378513	T	C	0.280219	1196390	0.0137083	0.00152673	2.7357e-19
1	25472465	A	G	0.215813	1002120	-0.0109257	0.00181532	1.75895e-09
1	25687901	C	T	0.453017	1120380	-0.0119597	0.00141572	2.96926e-17
1	26411918	G	A	0.174523	1130400	0.0246061	0.00183869	7.65972e-41
1	26752129	G	A	0.250959	1185380	-0.0243917	0.00159109	4.81132e-53
1	26929002	G	T	0.0342538	1221960	-0.0222024	0.00369575	1.88345e-09
1	27116463	T	C	0.0783079	1192650	-0.0146287	0.00253937	8.37373e-09
1	27158344	T	C	0.0824124	1168110	0.0167835	0.00254751	4.452e-11
1	27187881	G	T	0.0435343	1014150	0.0262014	0.00361722	4.37207e-13
1	27475489	C	T	0.359029	1173890	0.0121006	0.00143559	3.48628e-17
1	2852206	C	T	0.325249	1178030	0.00858668	0.00144484	2.79857e-09
1	29007729	T	G	0.256365	1158240	0.0098166	0.00156421	3.47927e-10
1	31198733	A	G	0.533878	1179420	0.0136349	0.00135717	9.51228e-24
1	31546318	T	C	0.484169	1106660	-0.00912971	0.00141502	1.10392e-10
1	31688111	T	C	0.528357	1128170	0.00852595	0.00140267	1.21422e-09
1	32135773	G	A	0.350282	1162090	-0.0129159	0.00143141	1.82616e-19
1	32371523	A	C	0.138742	1164690	0.0210415	0.00217694	4.22003e-22
1	32419044	T	C	0.0914222	1169080	0.0180924	0.00261055	4.19324e-12
1	3318714	A	G	0.357388	1205030	0.0129126	0.00139603	2.2557e-20
1	33795572	A	G	0.325166	1152080	-0.0136508	0.00146199	9.89769e-21
1	36627542	T	C	0.672478	1156310	0.00981378	0.0014675	2.27119e-11
1	36789546	G	A	0.383884	1166770	-0.00926411	0.00140975	4.98305e-11
1	37962756	C	A	0.0794411	1187430	-0.0305405	0.00249626	2.034e-34
1	38415507	G	A	0.581961	1114540	-0.0185961	0.0014129	1.45887e-39
1	39944768	T	C	0.650974	1079960	-0.00915288	0.00148301	6.75092e-10
1	40781038	A	G	0.168414	1175210	-0.0267033	0.00181096	3.29328e-49
1	41485589	T	G	0.215844	1175970	0.0430067	0.00173052	2.46936e-136
1	41538787	C	T	0.125242	1175110	0.0164024	0.00213169	1.41998e-14
1	41603978	C	T	0.115182	1182180	0.0268098	0.00220295	4.4928e-34
1	41917028	A	G	0.330808	1189590	-0.00804476	0.00144271	2.45891e-08
1	42026023	A	G	0.226796	1199390	-0.013776	0.00160866	1.0935e-17
1	42261889	C	T	0.404478	1192670	0.010776	0.00139718	1.23224e-14
1	42325122	A	C	0.17697	1166740	0.0154974	0.00181447	1.33082e-17
1	43784956	G	A	0.382686	1104750	0.0104881	0.0014382	3.04237e-13
1	46094027	G	A	0.28942	1114170	0.0155312	0.00153598	4.90626e-24
1	47686533	A	C	0.719541	1189760	0.010184	0.00152727	2.59117e-11
1	47922264	A	T	0.354848	1170510	0.0171205	0.00144861	3.1276e-32
1	48090146	C	T	0.382616	1172080	0.00992761	0.00141906	2.63534e-12
1	48102984	G	T	0.35506	1159090	0.0113659	0.00144882	4.33207e-15
1	50981205	A	G	0.090821	1145320	0.0442944	0.00239586	2.58468e-76
1	52016713	C	T	0.50126	1147280	-0.00891421	0.00138989	1.42103e-10
1	53063087	G	C	0.164719	1195300	0.0141837	0.00183062	9.335e-15
1	53125600	A	G	0.447556	1159500	0.00953415	0.00145724	6.04508e-11
1	53320274	G	T	0.357458	1159920	0.0168673	0.00152336	1.70743e-28
1	54080244	G	A	0.218355	1183600	0.0177764	0.00163428	1.48101e-27
1	54953523	T	C	0.238848	1182650	0.0141136	0.00158998	6.89436e-19
1	54954245	C	T	0.110504	1140860	-0.0294893	0.00219717	4.52561e-41
1	55326933	G	A	0.272458	1162730	-0.00962942	0.00153346	3.39619e-10
1	55664060	G	C	0.04892	1040320	0.0184135	0.00334101	3.56073e-08
1	56090323	C	T	0.459996	1169290	0.00818106	0.00136375	1.98587e-09
1	56637166	G	A	0.775624	1177070	-0.0182713	0.001628	3.13984e-29
1	56873274	A	G	0.18101	1133700	-0.0118701	0.00180158	4.43639e-11
1	56965664	T	C	0.0885911	1211660	-0.0171809	0.00235913	3.27178e-13
1	57042335	T	C	0.498516	1171150	0.00849882	0.00136768	5.16387e-10
1	59305996	G	A	0.324961	1171990	0.00931115	0.0014489	1.30684e-10
1	59755556	T	C	0.117635	1192470	0.0133294	0.00208837	1.74045e-10
1	61877445	C	A	0.353189	1162670	0.00912042	0.00142511	1.55599e-10
1	62496902	G	A	0.272459	1194380	-0.0103218	0.0015093	7.98533e-12
1	63727542	T	C	0.045656	1168440	-0.0275767	0.00325433	2.37398e-17
1	65298971	T	C	0.00869337	1106140	0.0562661	0.00752296	7.47455e-14
1	6584420	A	C	0.109327	1160650	-0.0151171	0.00218455	4.51576e-12
1	67037576	T	G	0.578509	1167800	0.0090519	0.00138284	5.9148e-11
1	67457199	T	G	0.211445	1176160	-0.0187589	0.00166248	1.57988e-29
1	67518534	T	C	0.0621123	1214470	0.0162209	0.00277854	5.28585e-09
1	68137613	C	T	0.331136	1190090	0.0122348	0.00143776	1.745e-17
1	68343517	T	C	0.342584	1163940	0.00959174	0.00144134	2.83767e-11
1	71590877	T	C	0.179804	1170390	0.0160326	0.00176771	1.19394e-19
1	76546051	A	G	0.30557	1147140	-0.0133977	0.00148847	2.23692e-19
1	78623626	T	C	0.121262	1182990	0.0329191	0.00206813	4.80482e-57
1	8074872	C	A	0.181081	1173060	0.0153884	0.00176596	2.93658e-18
1	82944571	G	A	0.33665	1204850	-0.00803203	0.00141586	1.40391e-08
1	84764249	G	A	0.0164928	1223370	0.0409118	0.0052139	4.27227e-15
1	8501786	A	G	0.426359	1132900	0.0124183	0.00140052	7.51939e-19
1	85897904	A	G	0.197508	1145600	-0.0178168	0.00172447	5.06296e-25
1	86008940	C	T	0.22778	1036270	0.0178883	0.00176204	3.24413e-24
1	86330589	G	A	0.160738	1193840	-0.0218434	0.00187271	1.94655e-31
1	87616941	A	C	0.273679	1180100	-0.00864773	0.00151828	1.2285e-08
1	89271574	T	C	0.442133	1160430	-0.0229248	0.00139088	4.92662e-61
1	89472196	G	A	0.573912	1172190	0.00893508	0.00138998	1.29121e-10
1	91987034	T	C	0.495366	1180490	-0.00984421	0.00135358	3.52283e-13
1	92332489	C	T	0.335535	1162050	0.012392	0.00145161	1.38067e-17
1	9260900	C	A	0.393085	1182720	-0.0122385	0.00139981	2.27055e-18
1	9292282	A	G	0.151492	1193110	0.0223079	0.00215029	3.24336e-25
1	93303114	G	A	0.00605657	1067580	0.0835806	0.00924468	1.5533e-19
1	9331952	A	G	0.407745	1172670	0.0123551	0.00147387	5.16945e-17
1	93323971	T	C	0.350699	1121160	-0.020378	0.00146686	7.06155e-44
1	9349938	C	T	0.0633834	1224140	-0.0328896	0.00306584	7.54137e-27
1	9355936	T	G	0.257075	960110	0.0215184	0.00211116	2.13766e-24
1	93875262	C	T	0.186961	1152540	0.0122908	0.00177713	4.64392e-12
1	9501492	A	G	0.0840671	1199900	-0.0173726	0.00243573	9.86302e-13
1	95420286	A	G	0.0906318	1186580	-0.0145914	0.00234812	5.1623e-10
1	9542612	A	G	0.365682	1184000	0.014895	0.00141272	5.44186e-26
1	990417	C	T	0.300215	1061130	0.0120809	0.00155534	8.01373e-15
20	10563908	A	G	0.364259	1139580	0.00911919	0.00143347	1.99655e-10
20	10704351	A	G	0.527456	1100210	-0.00981727	0.00140691	2.99613e-12
20	10778062	T	C	0.299072	1184350	-0.00837327	0.00148101	1.56984e-08
20	10891798	C	T	0.289312	1182570	0.01224	0.00149424	2.5803e-16
20	11157266	T	A	0.172926	1195570	-0.0105384	0.00177612	2.96815e-09
20	13261075	G	A	0.36158	1107430	0.0121301	0.00145276	6.84302e-17
20	15273896	C	A	0.603683	1181740	0.00923767	0.00138133	2.26993e-11
20	17594729	A	G	0.179585	1197090	-0.0143697	0.00174924	2.12553e-16
20	17771113	G	A	0.437306	1179810	-0.0119282	0.00139294	1.09664e-17
20	17850340	G	A	0.296981	1156630	-0.0088557	0.00152719	6.68325e-09
20	18657601	T	C	0.401651	1153820	0.00855224	0.00139465	8.66773e-10
20	18983043	T	C	0.312599	1205200	0.0116497	0.00144343	6.9817e-16
20	19677176	T	C	0.540031	1186510	0.0128013	0.00135276	2.98883e-21
20	20068635	G	C	0.281626	1142250	-0.0177446	0.00153795	8.50077e-31
20	20284889	A	G	0.545379	1179690	-0.00851876	0.00143981	3.28718e-09
20	20346178	C	T	0.151112	1126760	0.0130723	0.00198495	4.52777e-11
20	20348253	T	C	0.175933	1095530	-0.0121927	0.00198045	7.43588e-10
20	20857392	G	A	0.267448	1184910	-0.0108132	0.00156353	4.64879e-12
20	21218023	C	T	0.323733	1150680	0.0271972	0.00154284	1.50084e-69
20	21628586	T	C	0.242893	1160600	-0.0148181	0.0016618	4.7962e-19
20	279774	C	A	0.337987	1082740	0.00938637	0.00149203	3.1543e-10
20	31374520	A	G	0.555476	1137870	0.0108856	0.00138851	4.51317e-15
20	3147024	G	A	0.363888	947233	0.00917307	0.00157635	5.91398e-09
20	32333181	T	G	0.239425	1165260	-0.0405605	0.00163034	1.27286e-136
20	32643877	C	T	0.320744	1108980	0.0194826	0.00153533	6.75669e-37
20	33611738	T	C	0.271524	1107550	0.0272263	0.00160319	1.10609e-64
20	3385006	A	G	0.212082	1151810	0.0139355	0.00168171	1.16638e-16
20	34025756	A	G	0.583351	1105530	-0.0739752	0.00152319	0
20	34144746	G	A	0.0801213	1151370	0.0284293	0.00268148	2.91339e-26
20	35561469	C	T	0.153532	1144460	-0.0314357	0.00191018	7.48153e-61
20	35905779	C	T	0.0196799	1145940	0.0320574	0.00494529	9.02653e-11
20	3756597	T	C	0.371691	1175010	0.0104621	0.00140353	9.0457e-14
20	37775431	T	G	0.0345036	1183280	-0.0214445	0.00372666	8.69703e-09
20	38552078	C	T	0.351625	1138860	-0.0168411	0.00145196	4.17763e-31
20	38729429	G	A	0.376295	1120840	0.0122969	0.00143918	1.29249e-17
20	38834633	T	C	0.157549	1178580	0.0145003	0.00186695	8.04808e-15
20	38884188	T	G	0.270366	1191020	0.00938567	0.00153935	1.07955e-09
20	39229982	C	T	0.637564	1166770	-0.00924096	0.00144894	1.79719e-10
20	39320751	A	G	0.149366	1166120	-0.0158128	0.00194635	4.49763e-16
20	39753416	A	G	0.0573292	1126500	-0.0223961	0.00298287	5.99243e-14
20	39832628	C	T	0.198016	1159440	0.0181438	0.00171412	3.50075e-26
20	4101800	C	T	0.363268	1199640	0.0277356	0.00139455	5.11622e-88
20	4158164	A	C	0.0705549	1103940	0.0201598	0.00273064	1.5496e-13
20	42311855	T	C	0.121502	1146380	0.0167736	0.00209993	1.37484e-15
20	4285796	A	T	0.388689	1153090	-0.00796619	0.00140352	1.37982e-08
20	43320284	G	A	0.563995	1110640	-0.00774474	0.00141033	3.98638e-08
20	43516156	A	G	0.231658	1177120	0.0178111	0.00163421	1.16674e-27
20	43644031	C	T	0.175532	1190480	-0.0127955	0.00179711	1.07875e-12
20	44680853	A	G	0.258295	1188600	0.0103728	0.00154007	1.63648e-11
20	46228667	A	G	0.345059	1157190	-0.00986255	0.00143653	6.62438e-12
20	46402928	C	T	0.23528	1191310	-0.0104461	0.00158671	4.59532e-11
20	47346225	T	C	0.255177	1139280	0.0104532	0.00160608	7.58899e-11
20	47849546	T	C	0.165433	1156580	-0.0159728	0.00190092	4.36478e-17
20	47851919	C	T	0.214213	1155720	0.0383065	0.00172467	2.69188e-109
20	48600557	C	T	0.122029	1186270	-0.0231577	0.00206287	3.04094e-29
20	48903034	T	C	0.279444	1179400	0.0152603	0.00151353	6.59526e-24
20	49163235	G	A	0.450552	1183480	-0.0121878	0.00136794	5.12224e-19
20	49195061	G	A	0.0119928	1162720	-0.0398514	0.00629075	2.37463e-10
20	4983092	A	G	0.32605	802927	-0.00978537	0.00174911	2.21278e-08
20	50155386	T	C	0.361806	1167380	0.00826017	0.00141667	5.52016e-09
20	50230462	A	G	0.496597	1163090	0.0111188	0.00136473	3.72453e-16
20	50825149	T	C	0.277343	1162920	-0.0141248	0.00152164	1.65325e-20
20	5106287	C	T	0.104132	1186650	-0.0249496	0.00220845	1.35305e-29
20	54844025	A	G	0.299648	1157800	0.0183717	0.00150094	1.89712e-34
20	54888167	A	G	0.738961	1156570	-0.0131128	0.00156644	5.70983e-17
20	56669386	A	G	0.520142	1163100	-0.0109548	0.0013632	9.27638e-16
20	57461915	G	A	0.370081	1102410	0.0169284	0.0014547	2.67207e-31
20	57623551	G	A	0.197967	1172590	-0.0125857	0.00174061	4.80666e-13
20	57699413	T	C	0.140587	1172470	0.0195705	0.00198726	6.99544e-23
20	60606363	G	A	0.56127	1112890	0.00855518	0.00140353	1.09126e-09
20	60981155	A	G	0.520426	1090840	0.0132273	0.00140775	5.66632e-21
20	6137310	G	A	0.278036	1159970	0.0098141	0.0016044	9.53521e-10
20	61429144	A	G	0.227641	1134380	0.00963163	0.00164565	4.8342e-09
20	61507075	C	T	0.486173	995946	0.0131284	0.00148083	7.60917e-19
20	61542863	A	G	0.0554603	1181520	0.0177955	0.00296907	2.05212e-09
20	62136419	A	G	0.0929332	1158240	-0.0140254	0.0023618	2.8772e-09
20	62225508	A	G	0.204404	1118910	0.0117883	0.00183925	1.46195e-10
20	6232334	G	A	0.212899	1182170	0.0181318	0.00173838	1.80289e-25
20	62356627	C	T	0.311654	1116650	-0.0155395	0.00159602	2.10848e-22
20	62776135	A	G	0.102927	1051420	0.0146472	0.00238494	8.17202e-10
20	62892584	G	A	0.443239	1076320	-0.00891606	0.00142586	4.02365e-10
20	6466644	A	G	0.374863	1139000	-0.0215728	0.00151107	3.06904e-46
20	6621717	T	A	0.354746	1166780	0.0393053	0.00146852	8.20175e-158
20	6668508	T	C	0.28131	1193010	0.0175079	0.00151709	8.25107e-31
20	6705246	T	C	0.589487	1172980	0.0119321	0.00151965	4.1e-15
20	6714108	C	T	0.413323	1169060	0.0103525	0.00151266	7.7078e-12
20	6761512	C	T	0.382368	1163460	0.0105972	0.00141769	7.72304e-14
20	6838358	G	A	0.509156	1141810	-0.0091809	0.00138373	3.24775e-11
20	6902150	G	A	0.24463	1178090	0.00984795	0.00158019	4.60093e-10
20	7243540	C	T	0.500815	779206	0.012818	0.00166542	1.3979e-14
20	7656614	C	A	0.314443	1193150	-0.00809932	0.00144978	2.31586e-08
21	17395270	C	T	0.239378	1195510	0.0149751	0.00157378	1.81072e-21
21	18048206	C	T	0.362192	1185820	-0.00778113	0.00140305	2.92464e-08
21	18122773	G	A	0.049247	1093420	0.017786	0.00324551	4.24897e-08
21	27209510	G	C	0.396359	1174600	-0.0124048	0.00138509	3.36804e-19
21	28305477	G	T	0.152724	1205690	-0.0157464	0.00185921	2.46626e-17
21	30720834	C	T	0.614525	1157510	0.00821589	0.00140236	4.66747e-09
21	35020161	T	C	0.384493	1169000	0.0138427	0.00141096	1.01122e-22
21	35236467	G	A	0.313801	1181000	-0.0110437	0.00170676	9.76242e-11
21	35354247	A	C	0.445248	1163610	0.0129204	0.00159542	5.56839e-16
21	35690499	A	G	0.622305	1194950	0.019938	0.0013886	9.4459e-47
21	37507501	A	G	0.452805	1189930	-0.00940496	0.0013527	3.58274e-12
21	38083119	A	G	0.262752	1207930	-0.011848	0.0015189	6.17303e-15
21	38332768	A	C	0.133925	1189110	0.0116672	0.00197859	3.70755e-09
21	38491095	G	A	0.557958	1166780	-0.010595	0.00137026	1.05791e-14
21	39671476	A	G	0.548306	1190150	-0.0218672	0.00135463	1.28076e-58
21	39792441	T	C	0.370218	1175340	-0.00959573	0.00140506	8.52563e-12
21	39930483	T	C	0.234762	1167760	0.00954288	0.00160382	2.67965e-09
21	40712367	A	C	0.080922	1139350	0.0156756	0.00255649	8.69527e-10
21	40742916	C	G	0.248391	1145410	0.0123643	0.00160901	1.53739e-14
21	41423346	C	T	0.416071	1196230	-0.0094767	0.00136227	3.48735e-12
21	44319095	A	G	0.214547	1154340	0.0103782	0.00166496	4.5679e-10
21	46225665	G	T	0.0362563	1201840	-0.0247107	0.00358319	5.33755e-12
21	47433552	G	A	0.221311	1203800	-0.0200737	0.00161263	1.43776e-35
21	47549613	T	C	0.0836846	1150830	0.0243881	0.00247273	6.0336e-23
22	18295130	A	G	0.318714	1131870	0.0101352	0.00148121	7.77938e-12
22	19080150	G	A	0.0595369	1194720	0.0159506	0.00283899	1.9272e-08
22	20099331	A	G	0.231462	1187840	-0.0111706	0.00159772	2.71779e-12
22	20789074	C	T	0.429727	1193390	0.0142079	0.00135782	1.26699e-25
22	21964761	A	G	0.206465	1200190	-0.0113017	0.00166268	1.06601e-11
22	22156789	C	A	0.492334	1156610	-0.008588	0.0013713	3.78454e-10
22	24252842	T	C	0.386637	1185000	-0.00794191	0.00138517	9.83644e-09
22	27977955	A	T	0.3996	1034440	-0.00870238	0.00147551	3.68202e-09
22	28054280	G	A	0.463208	1181640	-0.00977143	0.00135616	5.79404e-13
22	29349667	T	C	0.0344052	1166530	-0.0396749	0.00373811	2.5751e-26
22	30423460	T	C	0.36354	1135890	0.0111694	0.00145526	1.6519e-14
22	30738161	C	T	0.426791	1142030	0.00838726	0.001415	3.07804e-09
22	31378447	G	A	0.272714	1180570	-0.0132756	0.00152464	3.11023e-18
22	31847912	C	A	0.0496222	1140400	0.0190344	0.00316962	1.90998e-09
22	33048925	A	C	0.153417	1199950	-0.0324509	0.00188241	1.35379e-66
22	33086216	T	C	0.0471954	645558	-0.0290951	0.00433027	1.82985e-11
22	33116435	T	C	0.0832375	1136500	0.0234651	0.00251228	9.61794e-21
22	35690532	G	A	0.641416	1159380	0.0134746	0.00142226	2.69021e-21
22	36684354	C	T	0.193418	1181190	-0.0135744	0.0017112	2.1446e-15
22	37101890	T	C	0.586802	1204960	-0.00797446	0.00135931	4.44904e-09
22	38117943	T	C	0.382566	1172320	-0.0139731	0.00141684	6.0742e-23
22	38545619	G	A	0.35245	1182730	0.0184823	0.00143427	5.38514e-38
22	38695099	T	C	0.133024	1163650	0.0116943	0.00200977	5.92872e-09
22	39281636	G	A	0.218518	1189220	0.0186277	0.00163272	3.76977e-30
22	39510995	G	A	0.0924503	1194610	-0.0138725	0.00232343	2.3628e-09
22	39797779	G	A	0.315848	1139050	-0.0141771	0.0014823	1.12986e-21
22	40820151	C	T	0.298041	1156170	-0.0108674	0.00149737	3.93891e-13
22	41911525	T	C	0.495871	1115420	-0.0131738	0.00151023	2.70813e-18
22	42339525	A	G	0.0918045	1160060	-0.0241416	0.00252029	9.80596e-22
22	42569999	T	C	0.217143	1141550	0.0129144	0.0018373	2.08048e-12
22	43387711	T	C	0.458875	1145510	0.00792796	0.00138626	1.07188e-08
22	43558972	A	G	0.238604	1207180	-0.0115982	0.00157044	1.52084e-13
22	43620619	G	A	0.419387	1169600	0.00794258	0.00138546	9.87757e-09
22	43649701	C	T	0.217399	1000400	0.0132624	0.00178414	1.05764e-13
22	45695668	G	A	0.0894728	1161870	0.0138308	0.00240895	9.38862e-09
22	45847196	T	G	0.195379	1205180	0.0229639	0.00170296	1.92333e-41
22	46213591	G	A	0.0107016	1229710	-0.0392373	0.00646262	1.26778e-09
22	46236425	A	G	0.423929	1183460	0.0171698	0.00137194	6.18534e-36
22	46454208	A	G	0.115801	1085030	0.0185502	0.00220383	3.85477e-17
22	46615376	A	G	0.12107	1132270	0.0145386	0.00211604	6.38882e-12
22	47158179	A	G	0.346198	1157710	0.0116102	0.00143618	6.26374e-16
22	47380606	C	T	0.294249	1170880	0.0109601	0.00149071	1.94942e-13
22	50314809	T	C	0.11692	1160040	0.0129219	0.00212181	1.12878e-09
22	50943423	A	G	0.194806	1173550	-0.014377	0.00171144	4.44616e-17
2	100775045	T	C	0.625314	1135300	-0.00882452	0.00142736	6.31348e-10
2	101291137	T	C	0.48814	1175850	0.00773896	0.00135832	1.2162e-08
2	101699594	A	C	0.5205	1175260	0.00898516	0.00135688	3.54518e-11
2	10196577	T	G	0.420907	1192680	0.0221436	0.00136367	2.70589e-59
2	102557514	C	G	0.267677	1136620	-0.0106004	0.0015583	1.02791e-11
2	103168977	C	T	0.367015	1116700	-0.0115251	0.00144475	1.49676e-15
2	10402632	A	G	0.280065	1164470	0.0103991	0.00151759	7.26384e-12
2	104936545	G	A	0.0563622	1190850	-0.0183862	0.00293337	3.65811e-10
2	105139339	A	C	0.575049	1180830	-0.0142117	0.00139975	3.21064e-24
2	105278158	C	T	0.151508	1194260	-0.0150284	0.00191902	4.82958e-15
2	105469864	A	G	0.360544	1172910	0.00994718	0.00142103	2.55958e-12
2	105989716	G	A	0.605458	1171150	-0.0118278	0.00139026	1.7745e-17
2	106580116	T	C	0.153965	1204580	-0.0105348	0.00186485	1.61265e-08
2	106700313	C	A	0.284423	1136520	0.0149741	0.00161941	2.31636e-20
2	106796832	A	G	0.0870186	1179000	-0.0160146	0.00254711	3.22885e-10
2	109156275	A	G	0.40803	1138390	0.0111655	0.00141463	2.95272e-15
2	109755093	G	A	0.0700444	1201110	0.0273888	0.00276574	4.04511e-23
2	109866703	T	C	0.219575	1171270	-0.0126268	0.00170938	1.50426e-13
2	111620953	A	T	0.353765	1163520	-0.00877619	0.00143315	9.14321e-10
2	111909247	G	A	0.481509	1171630	0.0123633	0.00136496	1.33339e-19
2	112467132	G	A	0.448448	1176490	-0.00832805	0.00136248	9.813e-10
2	11385575	C	A	0.486712	1170200	-0.0122981	0.00135833	1.38078e-19
2	113973964	C	T	0.476291	1171970	-0.0084908	0.00136392	4.80636e-10
2	114548110	T	C	0.531491	1156610	0.00831516	0.00137386	1.42706e-09
2	119104699	C	T	0.122384	1186030	0.0128772	0.00205784	3.90834e-10
2	120517593	C	T	0.297966	1113350	0.00935648	0.00152219	7.90921e-10
2	12100863	A	G	0.401077	1175100	0.0117694	0.00144067	3.10001e-16
2	121378550	G	C	0.739604	1134620	0.0116613	0.00158399	1.81192e-13
2	12143098	G	A	0.286097	1170500	-0.0107996	0.00156561	5.27306e-12
2	121526871	C	T	0.145663	1182250	0.0179199	0.0019421	2.78131e-20
2	121588250	A	G	0.16339	1195380	-0.0185696	0.00186441	2.27923e-23
2	121612659	A	G	0.160249	1215380	-0.0300949	0.00188158	1.39604e-57
2	121632454	A	G	0.297413	1121320	0.0107553	0.00155044	4.00738e-12
2	121747406	G	A	0.276046	1170410	0.0120366	0.00154223	5.96477e-15
2	128899837	A	G	0.435501	1154310	0.0122761	0.00137921	5.5431e-19
2	129051064	T	C	0.519422	1158460	0.00924478	0.00136627	1.31981e-11
2	134496047	T	C	0.173929	1189730	-0.0123496	0.0018016	7.13986e-12
2	134506286	A	G	0.117288	1180720	0.0242137	0.00213041	6.19358e-30
2	136005971	A	G	0.0893234	1058410	-0.0297787	0.00250252	1.19076e-32
2	142345100	C	A	0.137575	1172500	-0.0108663	0.00196859	3.39264e-08
2	145228701	A	G	0.313727	1184310	0.0115825	0.00145405	1.64316e-15
2	148791917	T	C	0.163698	1145540	0.0110234	0.00185413	2.75943e-09
2	153551726	A	C	0.368661	1149520	-0.00931678	0.00141975	5.29947e-11
2	156730821	G	A	0.0417776	1195020	0.020443	0.00335905	1.15805e-09
2	157126964	G	T	0.0648153	1188160	-0.0233628	0.00276654	3.04658e-17
2	158113350	G	A	0.102059	1197320	0.0182164	0.00224124	4.37094e-16
2	1584345	A	G	0.167567	1186160	-0.0153782	0.00181314	2.22237e-17
2	159967513	C	T	0.265403	1187210	-0.011034	0.00154661	9.72678e-13
2	160567537	A	G	0.07203	1142340	0.0177928	0.00274315	8.80018e-11
2	160802644	C	A	0.417746	1110720	-0.0108641	0.00145097	7.02258e-14
2	161203395	C	T	0.448948	1167540	0.0116306	0.00140666	1.35907e-16
2	16123173	C	T	0.106298	1173120	-0.0233738	0.00220011	2.30659e-26
2	1643208	G	A	0.064725	1208440	0.0376129	0.00273845	6.25515e-43
2	164445182	G	T	0.124946	1184930	-0.013026	0.0020813	3.8853e-10
2	164514239	T	C	0.268347	1114730	-0.0102232	0.00160114	1.71432e-10
2	169709197	C	G	0.534568	1183240	-0.0208017	0.00135359	2.69111e-53
2	171593276	C	G	0.346979	1158000	0.0122006	0.00149434	3.22614e-16
2	171914335	G	A	0.37338	1134490	-0.0200955	0.0014886	1.57266e-41
2	172098069	G	A	0.187189	1134710	0.0106514	0.00182974	5.84079e-09
2	172172366	G	A	0.271535	1155920	0.0216656	0.00159083	3.08536e-42
2	172921832	T	C	0.375212	1155750	-0.00871435	0.00142379	9.32675e-10
2	173849809	A	G	0.20109	1210480	-0.00925958	0.0016662	2.73951e-08
2	174808899	C	T	0.222449	1180940	-0.0152619	0.00162541	6.02335e-21
2	1760091	T	C	0.295312	1202950	0.0123714	0.00147701	5.47915e-17
2	176966190	C	T	0.315662	1171700	0.0139081	0.0015476	2.54378e-19
2	177037311	A	G	0.320291	1195520	0.0139461	0.00152592	6.27823e-20
2	178565913	C	T	0.035932	1204460	0.0426067	0.00363025	8.27932e-32
2	178768683	C	T	0.123341	1145850	-0.0130002	0.00209247	5.20292e-10
2	179074676	T	C	0.369681	1188680	0.0115944	0.00140405	1.48367e-16
2	179367560	T	C	0.309914	1145670	-0.0136097	0.00148592	5.23121e-20
2	17992964	A	G	0.680402	1105090	0.0136443	0.00149878	8.74251e-20
2	181339313	T	C	0.341882	1179550	0.00805149	0.00142786	1.71203e-08
2	181946132	A	G	0.282358	1116780	-0.00855564	0.0015458	3.11644e-08
2	183242337	A	G	0.414961	1179810	0.0112463	0.00137625	3.04069e-16
2	183702964	A	G	0.112797	1158650	0.0237725	0.00216269	4.17203e-28
2	18566435	T	C	0.530699	1156560	0.00872187	0.00145257	1.92015e-09
2	18603194	T	C	0.189648	1167410	-0.0192675	0.00183557	8.94484e-26
2	18695331	G	A	0.370616	1114130	-0.00987735	0.00144647	8.5768e-12
2	188115398	G	A	0.469839	1122100	0.00906515	0.00139334	7.71582e-11
2	189855943	A	G	0.249597	1187780	-0.0110006	0.00156719	2.22887e-12
2	190004843	T	C	0.236153	1126510	0.0092499	0.001642	1.76772e-08
2	190505766	G	C	0.235549	1138780	0.00921078	0.00162827	1.5423e-08
2	191410588	A	G	0.199336	1184080	-0.0118078	0.00169903	3.65911e-12
2	191749035	C	A	0.0759807	1178690	-0.0167588	0.00271842	7.05177e-10
2	191786868	C	T	0.587183	1121940	-0.0207836	0.00149438	5.67538e-44
2	19557591	G	A	0.152761	1167000	-0.0139993	0.00189992	1.72767e-13
2	19699023	G	A	0.579066	1170430	0.00779681	0.00138153	1.66514e-08
2	198128642	C	T	0.183235	1179710	0.0114875	0.00174842	5.02446e-11
2	199249163	T	G	0.212948	1176130	-0.0128502	0.00166476	1.1731e-14
2	199509406	G	A	0.036258	1099090	-0.0215345	0.00378327	1.25542e-08
2	199703618	A	G	0.0280697	1161130	-0.0386114	0.00417803	2.42971e-20
2	199783596	G	A	0.510229	1158240	0.00883718	0.00157209	1.89548e-08
2	200150750	T	C	0.109384	1176500	-0.0197601	0.00235534	4.88234e-17
2	200200185	T	C	0.230142	1092620	-0.0135233	0.0018936	9.22782e-13
2	20098208	C	T	0.0710869	1210690	-0.0237963	0.00272168	2.26493e-18
2	20270027	A	G	0.57208	1176590	0.0121529	0.00145763	7.59176e-17
2	203315612	C	T	0.256454	1135520	-0.0150266	0.00158566	2.62819e-21
2	20396122	T	C	0.432912	1182420	-0.00860833	0.00139652	7.08642e-10
2	20438928	T	C	0.0379589	1196050	0.0287858	0.00355245	5.3588e-16
2	204454414	T	G	0.146205	1184470	0.0116132	0.00191813	1.40905e-09
2	205969220	G	A	0.385445	1188550	0.00998696	0.00138412	5.37917e-13
2	20823612	A	G	0.218775	1125310	0.0100357	0.00167512	2.0848e-09
2	208761235	T	G	0.271353	1194970	-0.0133568	0.00151137	9.78432e-19
2	20939708	T	C	0.418387	1177940	-0.00960043	0.00137198	2.60557e-12
2	210889759	G	A	0.460787	1155360	0.0134235	0.00137193	1.31348e-22
2	211540507	A	C	0.307305	1136840	0.0101267	0.00149422	1.22494e-11
2	212937649	T	C	0.151728	1185600	-0.0104893	0.00188986	2.85202e-08
2	213313085	A	C	0.425335	1147630	0.00884316	0.00139483	2.29824e-10
2	213879274	G	A	0.259613	1164870	0.00933836	0.00155549	1.93131e-09
2	216300185	C	T	0.265331	924867	0.0171331	0.00174543	9.61141e-23
2	216312938	C	T	0.28421	1195910	-0.0089758	0.00148996	1.69969e-09
2	216412887	G	A	0.41911	1151100	0.0117127	0.00139906	5.67321e-17
2	216491708	T	A	0.153166	1154840	0.0123311	0.0019057	9.75875e-11
2	216615959	T	A	0.177819	1146520	-0.018033	0.00180253	1.45894e-23
2	216772767	T	A	0.309734	1036550	-0.00949904	0.00156729	1.35447e-09
2	216977323	A	G	0.470997	1167190	0.0086613	0.00136356	2.12553e-10
2	217484229	C	T	0.331065	977176	-0.0105428	0.00158763	3.12407e-11
2	217555824	T	C	0.20356	1016720	-0.0134714	0.00183745	2.27461e-13
2	217583263	T	G	0.0589531	1204750	0.0192211	0.00287689	2.3701e-11
2	217720468	G	A	0.158649	1166680	-0.0199885	0.00205451	2.26668e-22
2	217878209	T	C	0.684666	1189190	-0.0177954	0.00150657	3.38847e-32
2	217915414	A	G	0.253488	1157890	0.0152493	0.00173201	1.31575e-18
2	218065917	A	G	0.139614	1169190	0.0154331	0.00213871	5.35012e-13
2	218146080	T	C	0.104963	1165570	-0.0312717	0.00241354	2.15121e-38
2	218283439	C	T	0.676116	1176840	0.0254285	0.0014678	3.08524e-67
2	218556751	C	A	0.113294	1132720	-0.0248207	0.00236079	7.46686e-26
2	218598734	C	G	0.028492	1153960	-0.0375476	0.00440265	1.48362e-17
2	219154781	A	G	0.564628	1150430	0.0143603	0.00139347	6.65872e-25
2	219432995	A	C	0.566639	1075450	0.0169204	0.00145365	2.58151e-31
2	219544388	G	A	0.0534944	1201380	-0.0174417	0.00300609	6.54843e-09
2	219863589	T	C	0.131569	1029110	-0.0146904	0.00232774	2.77177e-10
2	219910452	T	C	0.0958641	1184640	-0.0359454	0.0024949	4.6374e-47
2	219930191	C	T	0.186956	1152290	-0.0159929	0.00180511	8.01526e-19
2	219949184	T	C	0.034908	1210710	0.0413967	0.00399872	4.0774e-25
2	220146651	A	G	0.154467	1172780	0.0134222	0.00196107	7.68455e-12
2	220174523	G	A	0.113437	1161820	-0.0172967	0.00229103	4.36101e-14
2	221352214	T	C	0.6079	1143120	-0.00884275	0.00140771	3.34942e-10
2	221529878	G	A	0.515171	1167210	0.0109038	0.00136035	1.09795e-15
2	223961877	T	C	0.141938	1161960	-0.0122348	0.00196304	4.58894e-10
2	223986045	C	T	0.064414	1140120	-0.0226061	0.00281744	1.02665e-15
2	224866576	A	C	0.103319	1162560	0.0176306	0.00224998	4.65494e-15
2	224919	G	A	0.349138	1193800	0.0179771	0.00141045	3.29649e-37
2	225042531	T	C	0.555015	1149290	0.0209029	0.00138363	1.45102e-51
2	225405253	C	T	0.317429	1114500	-0.0122737	0.00149867	2.61846e-16
2	226807953	A	G	0.115091	1134190	-0.0131287	0.00217334	1.53346e-09
2	227274762	G	C	0.6526	1172570	0.0154574	0.00155398	2.59879e-23
2	227291415	C	A	0.18529	1187600	-0.0249424	0.00186475	8.38202e-41
2	227360364	T	C	0.104695	1188260	0.0127968	0.00226607	1.63157e-08
2	227655390	C	G	0.0673645	1173000	-0.0183647	0.00271977	1.45525e-11
2	227770844	T	C	0.497557	1135080	0.00799519	0.00138172	7.19121e-09
2	230122385	G	A	0.312394	1188900	-0.00806192	0.00145362	2.92122e-08
2	231757630	T	C	0.116506	1172380	0.0127511	0.0021163	1.68911e-09
2	232268312	C	T	0.334654	1181050	-0.0166487	0.00143801	5.35344e-31
2	232332847	C	T	0.531658	1184710	0.024287	0.00136224	4.23131e-71
2	232455654	C	T	0.329153	1207760	0.00984241	0.0014478	1.0596e-11
2	232560984	G	A	0.209759	1150730	0.0102301	0.00172889	3.27549e-09
2	232779223	C	T	0.235259	1080110	-0.0204346	0.00176318	4.64981e-31
2	232788325	T	C	0.608505	876647	0.0161865	0.00171979	4.87357e-21
2	232822838	A	G	0.100952	1104610	0.0342381	0.00240803	7.05124e-46
2	232955363	G	A	0.084238	1137250	-0.0373124	0.00317915	8.27481e-32
2	233029165	T	C	0.0259424	1128600	-0.0411214	0.0052038	2.74029e-15
2	233053961	G	A	0.025049	1197080	-0.0712811	0.00433601	1.00027e-60
2	233161818	C	T	0.267905	1139710	-0.0220465	0.00173421	5.02583e-37
2	233418920	G	T	0.452146	1023920	0.012724	0.00148657	1.13586e-17
2	233656627	A	G	0.327059	1144190	-0.0143039	0.001587	2.00262e-19
2	233839239	T	C	0.117197	1184560	-0.0136404	0.00227551	2.04214e-09
2	23581171	T	C	0.207629	1110770	0.0105992	0.00172168	7.44543e-10
2	236519555	T	C	0.228663	940391	0.0133239	0.00180369	1.5016e-13
2	238249630	T	C	0.416814	1187020	0.00891457	0.00139442	1.62644e-10
2	238277795	G	A	0.241454	1190120	0.0128137	0.0015961	9.89588e-16
2	238356795	G	A	0.22639	1028870	-0.0133408	0.00175918	3.36278e-14
2	238472864	A	C	0.807535	1157070	-0.0116455	0.00173973	2.17392e-11
2	239438298	T	C	0.164125	1171260	-0.0166921	0.00183842	1.08999e-19
2	239637675	T	C	0.589291	941773	-0.0101462	0.001543	4.84535e-11
2	23966131	G	T	0.177233	1147160	0.0160073	0.0019205	7.75248e-17
2	241322107	G	A	0.0886842	1170140	0.0134145	0.0024006	2.2972e-08
2	241734754	T	C	0.535431	1168170	-0.0138947	0.00141715	1.07478e-22
2	241846140	T	C	0.453972	1136790	0.00917425	0.00144303	2.04914e-10
2	241922182	T	C	0.380736	1123570	-0.0105206	0.00144447	3.25534e-13
2	241997912	C	T	0.0331583	1142320	0.0246102	0.00390405	2.90505e-10
2	242031281	T	C	0.091603	1175810	0.0205981	0.0023708	3.68016e-18
2	242255378	A	G	0.410233	1143910	-0.0177879	0.00142129	6.15908e-36
2	24234440	A	G	0.551538	1088850	-0.0283972	0.00153899	5.04792e-76
2	242493511	C	T	0.53796	1147250	0.0184095	0.00140403	2.81331e-39
2	25038268	G	A	0.247557	1166540	-0.0239678	0.00164204	2.96226e-48
2	25046090	T	C	0.33646	1170460	0.0155984	0.00149145	1.33887e-25
2	25437885	A	C	0.185011	1181030	0.0160746	0.00200659	1.13869e-15
2	25463483	A	G	0.422198	1152940	0.0407851	0.00175664	3.01217e-119
2	25463871	C	T	0.249622	1163970	0.0317434	0.00183967	1.02718e-66
2	25559934	C	T	0.0470155	1207940	0.0204573	0.00321527	1.98442e-10
2	25931105	A	G	0.064845	1182970	-0.0341727	0.0028467	3.37094e-33
2	26024517	A	G	0.502551	1151250	-0.0123726	0.00142014	2.97896e-18
2	27742603	T	C	0.389678	1168850	-0.013728	0.001426	6.15358e-22
2	28320181	C	T	0.592994	1188910	-0.0112958	0.00138813	4.03956e-16
2	28549701	G	C	0.0856346	1158520	-0.0154467	0.00248408	5.02611e-10
2	28629892	C	T	0.445553	1159830	0.0110383	0.00140706	4.3297e-15
2	30494239	T	C	0.122855	1209610	0.0153322	0.00203495	4.90588e-14
2	32183611	C	T	0.149745	1150850	0.0147378	0.00194637	3.67656e-14
2	32909924	A	G	0.20739	1164640	0.0111579	0.0017041	5.84457e-11
2	33216626	T	C	0.314512	1183760	0.0157641	0.00164798	1.11465e-21
2	33258134	G	A	0.159352	1195300	-0.0171425	0.00200534	1.24781e-17
2	33337188	T	A	0.510656	1174780	-0.0119059	0.00168543	1.61751e-12
2	33353221	G	A	0.164014	1195820	-0.0270588	0.00218764	3.84711e-35
2	33360126	G	A	0.11339	1207730	0.0208551	0.0023956	3.16006e-18
2	33413640	T	G	0.526057	1184730	0.0239184	0.00145103	4.80143e-61
2	33501627	C	A	0.512062	1174670	-0.0109434	0.00142781	1.79537e-14
2	33516437	A	G	0.0493823	1206990	-0.0244934	0.00346871	1.6502e-12
2	33568137	A	G	0.212639	1138310	-0.0105232	0.00180636	5.68844e-09
2	33577642	A	G	0.00543419	963421	-0.0625353	0.0102646	1.11267e-09
2	33701410	T	C	0.365686	954757	0.00931289	0.00156379	2.59516e-09
2	33757554	A	C	0.496561	1195650	-0.0086652	0.001439	1.72611e-09
2	33814331	C	G	0.219575	1170580	-0.0118483	0.00175453	1.44863e-11
2	36614154	C	T	0.598975	1195340	0.010574	0.00141467	7.74762e-14
2	36705747	C	T	0.404255	1176990	0.00871339	0.00146234	2.54523e-09
2	36777825	A	G	0.291926	1173190	0.0135883	0.00173138	4.21938e-15
2	36778372	G	A	0.672703	1181020	0.0145407	0.00170494	1.48172e-17
2	37387286	A	T	0.394088	1143490	-0.00850201	0.00141706	1.97619e-09
2	37629222	G	A	0.157159	1161750	-0.0175586	0.00188368	1.1475e-20
2	37758745	T	C	0.379767	1167740	0.00859841	0.00141255	1.14941e-09
2	37855222	T	C	0.366674	1126180	-0.0117241	0.00147865	2.21103e-15
2	37949251	G	A	0.343719	1205640	0.019159	0.00150472	3.89525e-37
2	37958510	T	C	0.10566	1143210	-0.024216	0.00248964	2.31965e-22
2	37961426	G	T	0.400271	743886	0.0171526	0.0018514	1.95691e-20
2	37998864	C	G	0.0836612	1111510	-0.0334769	0.00264219	8.65719e-37
2	37998930	T	C	0.403238	871962	-0.0217983	0.00166404	3.31059e-39
2	38115194	T	C	0.608654	1178470	-0.00858076	0.00143577	2.28082e-09
2	38298139	C	T	0.184668	1201170	-0.0114149	0.0017953	2.04085e-10
2	38858669	A	G	0.146553	1189590	0.0141774	0.00191556	1.3497e-13
2	39596806	G	C	0.0485818	1185580	0.018614	0.00314864	3.38446e-09
2	40922298	C	A	0.571169	1132350	-0.00995937	0.00139537	9.50876e-13
2	42209530	C	T	0.202827	1156620	-0.0122911	0.0016999	4.81315e-13
2	42474301	T	C	0.132	1163390	-0.0261054	0.00201293	1.83674e-38
2	43149097	G	A	0.438634	1171940	-0.00850928	0.00136843	5.02619e-10
2	43480317	A	G	0.154836	1077490	-0.0116878	0.00202288	7.56819e-09
2	43850590	C	T	0.223295	1160490	0.0150651	0.00167278	2.13589e-19
2	43919934	C	G	0.146238	1153920	0.0154606	0.00196288	3.36651e-15
2	44402467	T	C	0.206097	1145250	0.0221634	0.00182468	5.99258e-34
2	44826068	C	T	0.338536	1121790	0.0125313	0.00157642	1.87678e-15
2	44948308	G	A	0.148695	1191060	0.0233003	0.00190613	2.31753e-34
2	45232686	A	C	0.143081	1127710	0.0116071	0.00198326	4.84145e-09
2	45640374	A	C	0.0876243	1129490	-0.0184401	0.00244913	5.10264e-14
2	45974136	A	G	0.270984	1163790	-0.00966015	0.00153407	3.03351e-10
2	46166063	C	T	0.385698	1145210	-0.0102132	0.00141121	4.58138e-13
2	46527540	G	C	0.074916	1061690	0.019415	0.00271438	8.51294e-13
2	46900975	A	G	0.198169	1186300	0.0147844	0.00193182	1.96195e-14
2	46929873	C	T	0.355748	1174890	0.0308568	0.00197351	4.17381e-55
2	46984627	C	T	0.432645	1145110	0.017787	0.00184981	6.87343e-22
2	47283557	A	G	0.203359	1194900	0.0140816	0.00167916	5.02581e-17
2	47426158	C	T	0.598609	1143960	-0.0103029	0.00140592	2.3328e-13
2	48488380	G	A	0.259156	1095660	-0.0111988	0.00164544	1.00385e-11
2	48697682	A	G	0.247255	1130740	-0.0109723	0.00164533	2.58012e-11
2	50449437	T	C	0.248806	1172310	-0.00910119	0.00156961	6.69563e-09
2	53934151	G	C	0.135949	1147410	0.0123986	0.00200263	5.9716e-10
2	54886347	A	G	0.33688	1145840	-0.0197941	0.0014599	7.06035e-42
2	55539905	C	A	0.407356	1119280	-0.00879123	0.00144592	1.20153e-09
2	55728217	T	G	0.512995	1099140	0.0111235	0.00144814	1.57583e-14
2	56040099	C	T	0.126375	1150720	0.0491934	0.00219191	1.49243e-111
2	56094999	C	T	0.0982984	1175490	0.0289306	0.00254119	4.98529e-30
2	56096892	G	A	0.234067	1173540	-0.0590044	0.00169462	1.27181e-265
2	56163904	G	T	0.0845784	1158290	0.0243144	0.00265097	4.64684e-20
2	56581563	T	C	0.1716	1171910	0.0126357	0.00180667	2.67278e-12
2	5830599	A	C	0.16967	1180530	-0.0107711	0.00180088	2.21732e-09
2	60167206	T	C	0.477064	1145860	-0.0118941	0.0013979	1.76046e-17
2	60331399	C	T	0.614169	1100060	0.00997836	0.00146275	9.00156e-12
2	60713235	G	A	0.439189	1187790	-0.0110307	0.00137861	1.23095e-15
2	60785937	G	A	0.462512	1048200	0.0110611	0.00146963	5.21483e-14
2	61389737	G	T	0.448056	1122470	-0.00794808	0.00140007	1.37134e-08
2	61482261	A	G	0.281999	1166410	-0.0161561	0.00152347	2.83052e-26
2	62720684	C	T	0.369972	1171710	-0.00904496	0.0014082	1.33547e-10
2	6465033	A	C	0.325993	1152920	0.00836561	0.00145905	9.83109e-09
2	65561392	T	C	0.308425	1175730	0.0114374	0.00146717	6.41276e-15
2	65758450	G	C	0.351844	1193230	0.0136638	0.00140928	3.14716e-22
2	65943823	C	G	0.582192	1074500	0.0106879	0.00144899	1.6293e-13
2	66079084	G	A	0.103404	1173690	-0.0157436	0.00223866	2.02766e-12
2	66400889	A	G	0.160284	1186270	0.0102665	0.00185315	3.02427e-08
2	67074654	G	A	0.423215	1164780	-0.0081218	0.00137761	3.73425e-09
2	68101034	G	C	0.57466	1178760	-0.00885731	0.00137018	1.01727e-10
2	68359897	T	C	0.0789838	1192310	-0.0162109	0.0026739	1.33921e-09
2	68434157	C	T	0.405002	1154610	-0.016279	0.00149284	1.09373e-27
2	69304719	C	T	0.0954507	1197430	-0.0194205	0.00233825	9.93433e-17
2	69330284	G	A	0.243133	1163320	0.0163323	0.00162036	6.8123e-24
2	69370771	C	T	0.259836	1179650	0.00938278	0.00157084	2.32779e-09
2	69433680	G	T	0.460139	1180430	-0.0129157	0.00138516	1.11655e-20
2	70013733	G	A	0.207769	1145800	-0.0102245	0.00169611	1.65763e-09
2	70226482	T	C	0.0558804	1164100	-0.0207268	0.00296793	2.87746e-12
2	71627539	T	C	0.567563	1166480	-0.0278085	0.00137555	7.04985e-91
2	71750507	T	C	0.048469	1193710	0.0227273	0.00317574	8.27457e-13
2	71780215	T	C	0.284204	1149430	0.0185344	0.00153584	1.56058e-33
2	71861587	G	T	0.345201	1179290	-0.0116229	0.00142938	4.24377e-16
2	71958480	T	C	0.341527	1193330	0.00825339	0.00142168	6.42256e-09
2	72062897	G	T	0.567729	1174470	-0.0115811	0.00138023	4.83258e-17
2	73121443	A	G	0.0920631	1087290	0.0164574	0.00244207	1.5934e-11
2	73587331	A	G	0.306404	1109460	0.00877525	0.00151758	7.36447e-09
2	74202422	T	C	0.169599	1100350	-0.0137509	0.00189235	3.68694e-13
2	74220035	A	G	0.0545275	1205400	-0.0269288	0.00299302	2.31582e-19
2	74235839	T	G	0.130696	1021430	-0.0159343	0.00218122	2.76852e-13
2	74406055	T	G	0.424149	1168060	0.00903238	0.00138759	7.54481e-11
2	74596527	T	C	0.0172643	1171140	0.0332952	0.00526137	2.47972e-10
2	74765693	T	G	0.130736	1143720	0.0216156	0.00205484	7.03287e-26
2	85335014	C	T	0.0995643	1179500	-0.0154962	0.00225994	7.03605e-12
2	85818273	A	G	0.285427	1171620	0.0192566	0.00152346	1.26991e-36
2	86001255	G	A	0.504393	1176930	0.0117325	0.00137198	1.21511e-17
2	86759498	A	G	0.474214	1130980	0.0113482	0.00138608	2.67236e-16
2	87003846	A	C	0.128559	1170010	0.0138306	0.00203336	1.03284e-11
2	8718290	C	T	0.280115	1213950	0.00984474	0.00148472	3.341e-11
2	88874891	C	A	0.280934	1177830	0.0299773	0.00150699	4.75761e-88
2	95722177	T	C	0.0210485	1046440	-0.0512947	0.00502756	1.92863e-24
2	9695282	C	T	0.337692	1120870	-0.0144156	0.00147951	1.96687e-22
2	97410949	G	A	0.333623	1182550	-0.008162	0.00143953	1.42863e-08
2	9777229	G	A	0.42471	1172330	0.00791967	0.00138859	1.17439e-08
2	9823199	A	G	0.365456	1156190	-0.0100188	0.0014242	1.99729e-12
2	99666497	A	G	0.299316	1085920	-0.0100437	0.00154596	8.20907e-11
3	101136402	C	G	0.338352	1113210	0.0101519	0.00147312	5.52461e-12
3	10134320	G	C	0.0732505	1197850	0.0165128	0.0026415	4.07019e-10
3	10142452	A	G	0.394224	1115640	-0.0286786	0.00161743	2.41934e-70
3	10187014	A	G	0.125019	1177050	0.023974	0.00229156	1.29282e-25
3	105052404	G	A	0.286468	1184830	0.010177	0.00149587	1.02195e-11
3	105544143	T	C	0.0886424	1187480	-0.0148662	0.00238057	4.24283e-10
3	106074813	C	T	0.478962	1142210	-0.00895549	0.0013784	8.19327e-11
3	107206802	C	T	0.413272	1174170	0.0110282	0.00137675	1.14437e-15
3	112359926	T	G	0.296581	1172630	0.0101619	0.0014867	8.1888e-12
3	112825573	G	A	0.378629	1166500	0.0149722	0.00140694	1.90721e-26
3	112996316	A	G	0.18257	1168730	-0.0148946	0.00176278	2.92551e-17
3	114084724	A	G	0.396891	1160770	-0.0100595	0.00139622	5.81261e-13
3	114214611	A	C	0.307894	1176650	-0.0189573	0.00149336	6.34858e-37
3	114449264	A	G	0.0776721	1201140	-0.0203925	0.00267713	2.59031e-14
3	114500255	A	G	0.72972	1102970	-0.0171304	0.00172763	3.56174e-23
3	114576087	C	T	0.095915	1184400	0.032354	0.00239786	1.7234e-41
3	11571991	T	C	0.175968	1156760	-0.0120525	0.00180178	2.24392e-11
3	11650010	G	A	0.051569	1181470	-0.0351673	0.00306978	2.19539e-30
3	117592348	A	C	0.505703	1165470	0.0107367	0.00136185	3.17281e-15
3	118401982	T	C	0.123205	1149530	0.0119136	0.00208651	1.13109e-08
3	121400725	A	G	0.237152	1176540	0.0102294	0.0015919	1.31113e-10
3	122448914	C	T	0.550845	1173820	0.00821607	0.00136286	1.65443e-09
3	12267648	G	A	0.415741	1124510	-0.00900719	0.00142152	2.35312e-10
3	123065778	G	A	0.221575	1210300	-0.0134926	0.00160771	4.7621e-17
3	123550202	G	A	0.202826	1168220	-0.0121985	0.00169196	5.60764e-13
3	124446077	C	T	0.122208	1184140	0.0141406	0.00206268	7.10822e-12
3	125161022	C	T	0.232041	1177960	0.0110415	0.00160313	5.67858e-12
3	125990463	G	A	0.110791	1205140	-0.0118246	0.00213155	2.89884e-08
3	12649576	G	A	0.433444	1160960	-0.01268	0.00139092	7.77641e-20
3	129003165	C	A	0.108848	1174650	0.0195852	0.00221728	1.0189e-18
3	129020778	A	G	0.213603	1121670	-0.0348943	0.0017426	3.3875e-89
3	129284818	C	A	0.276591	1159120	0.0102847	0.00166329	6.27528e-10
3	129305919	C	T	0.0911488	1151390	0.0199958	0.00259349	1.25824e-14
3	130231320	G	T	0.73428	1148570	0.00932076	0.00155179	1.89605e-09
3	132341110	A	T	0.591645	1075470	0.0104907	0.00144065	3.29132e-13
3	133959746	C	T	0.529627	1161360	0.01512	0.00136904	2.33788e-28
3	134126150	C	T	0.295848	1171130	0.0113954	0.00151801	6.05778e-14
3	134183312	A	G	0.320353	1123780	-0.0362309	0.00177062	4.6686e-93
3	134369716	A	C	0.282169	1164170	0.0161997	0.00181543	4.52381e-19
3	13555836	C	T	0.104473	1176690	0.0386487	0.00221832	5.56871e-68
3	135892798	C	T	0.26646	1065050	-0.0277128	0.0016508	3.0109e-63
3	136604697	T	C	0.306568	1123890	0.0121176	0.00154154	3.81838e-15
3	13810670	C	A	0.266883	1171080	0.0167618	0.00153894	1.26166e-27
3	138180712	C	T	0.440462	1112190	-0.00882498	0.00140311	3.18315e-10
3	141077221	A	G	0.0282593	1176040	-0.0319626	0.00414698	1.28362e-14
[truncated: 1,199 more rows]
